# Supplementary material for: Remarkable metabolic reorganization and altered metabolic requirements in frog metamorphic climax
Source: Front Zool. 2020 Oct 8;17:30. doi: 10.1186/s12983-020-00378-6 (PMC7542913; doi:10.1186/s12983-020-00378-6)
Supplement: Supplementary file 1 — Additional file 1: Liver and tail metabolites tables. Table S1. Liver metabolomes of stage 36, 41, 43, and 44 tadpoles. Table S2. Tail metabolomes of stage 36, 41, and 43 tadpoles. Table S3. Liver metabolomes of control and T3-treated stage 30–31 tadpoles. Table S4. Tail metabolomes of control and T3-treated stage 30–31 tadpoles. Table S5. Results of KEGG enrichment analyses based on liver DEGs between control and T3-treated tadpoles. Table S6. Results of KEGG enrichment analyses based on tail DEGs between control and T3-treated tadpoles. [file 12983_2020_378_MOESM1_ESM.xlsx]

## Sheet: Table S1
Table S1 Liver metabolomes of stage 36, 41, 43, and 44 tadpoles.
Adduct	m/z	RT(s)	Metabolites	S36	S36	S36	S36	S36	S36	S41	S41	S41	S41	S41	S41	S43	S43	S43	S43	S43	S43	S44	S44	S44	S44	S44	S44
(M-H)-	581.236	222.488	Biliverdin	2240.29	18299.1	5826.78	7102.26	4571.49	1851.37	7845.34	6294.96	6720.19	23096.4	3504.77	5196.53	275165	136623	167187	33393.9	295760	18061.8	260355	176260	338397	174642	348770	158297
(M+H)+	583.252	221.651	Biliverdin	5003.86	209275	35568.2	45336.1	32487.3	2770.1	23532	45194.8	26824.8	307822	7477.16	42739.7	1.75224e+06	706877	1.18266e+06	150717	1.91204e+06	32639.1	1.64632e+06	1.20378e+06	1.72273e+06	1.06668e+06	1.73363e+06	1.15591e+06
(M+H)+	146.117	357.714	Acetylcholine	250430	511164	282346	81765.2	156792	467308	247689	293780	194442	91466.1	279638	64370.6	35413.8	57095.3	84750	56052.2	96894.9	90642.5	62161.2	49138.2	32731.4	119005	50820.5	47716.1
(M-H)-	253.216	59.0945	cis-9-Palmitoleic acid	161422	435180	255540	268953	282200	547807	242932	199524	85253.4	166475	252584	27211.9	30189.6	54497.4	93249	248622	47811.7	96474.6	96374	135541	80123.2	54985.9	78985.7	14674.5
(M-H)-	130.088	246.056	L-Isoleucine	39516.3	70489.4	58911.4	71943.3	43917.2	131922	91238.3	61489.5	66415.7	81775.6	73646.2	35045.4	281570	148149	117027	218095	317685	138467	447198	187700	326827	209551	185674	257628
(M+CH3COO)-	242.079	452.367	Phosphorylcholine	41792.3	35841.9	17766.2	21480.8	38195.6	26043.8	46949	48566.5	38519	35369.9	49654.9	16456.7	11311.7	16834.7	17816.5	17885.6	11080.7	18998.2	16956.6	12798.2	8454.66	11644.7	12345.1	6977.45
(M+H)+	184.073	454.872	Phosphorylcholine	2.85482e+06	2.34267e+06	1.69818e+06	1.80685e+06	2.702e+06	1.96849e+06	2.80299e+06	3.44716e+06	2.69174e+06	2.50735e+06	3.26755e+06	1.37161e+06	748816	1.16063e+06	1.78702e+06	1.34061e+06	863769	1.43361e+06	1.1928e+06	830647	742184	1.07444e+06	983586	535009
M+	258.109	367.067	Glycerophosphocholine	1.72285e+06	1.46869e+06	1.11669e+06	919319	1.26067e+06	1.15205e+06	2.49417e+06	3.03442e+06	3.31514e+06	1.61236e+06	2.3307e+06	1.34716e+06	559870	1.12671e+06	1.07715e+06	809862	519111	1.06462e+06	1.02032e+06	791099	413814	756247	560732	424326
(M+CH3CN+H)+	186.159	348.223	N-Acetylcadaverine	722838	148630	628952	823549	750993	913782	597693	145144	360448	186820	887029	443596	127323	377197	447922	209359	160671	231852	299302	361869	58477.4	543957	176018	225186
(M-H)-	281.247	41.786	Oleic acid	2.015e+06	6.71969e+06	2.9658e+06	3.01898e+06	5.58484e+06	2.74483e+06	3.64433e+06	4.0092e+06	2.41962e+06	2.1483e+06	2.59003e+06	1.54826e+06	1.42607e+06	1.41461e+06	1.85692e+06	3.31081e+06	1.67751e+06	2.1614e+06	2.38347e+06	2.72393e+06	1.84007e+06	1.86754e+06	2.06555e+06	1.4653e+06
(M+H)+	204.122	287.7	Acetylcarnitine	2.10309e+06	2.04292e+06	1.74438e+06	1.2042e+06	1.73476e+06	1.45619e+06	2.0753e+06	1.92365e+06	1.44874e+06	1.14019e+06	1.36564e+06	991914	1.10863e+06	957749	1.15986e+06	698301	1.90067e+06	1.15212e+06	1.11544e+06	879242	882078	966535	497166	709435
(M-H)-	503.158	432.43	Maltotriose	1.22276e+06	1.30611e+06	1.03366e+06	1.31321e+06	1.4111e+06	1.61452e+06	1.45553e+06	1.08855e+06	811313	1.0462e+06	1.69498e+06	571289	995327	915198	941763	1.03335e+06	296060	869151	809051	815001	750486	898284	943306	519107
(M+H)+	505.174	432.25	Maltotriose	300986	310001	232417	268305	317432	323330	355327	286699	223056	221619	351004	146799	212011	216869	221903	242128	83903	198624	205996	188898	182130	209327	221021	142126
(M+H)+	123.055	65.866	Nicotinamide	1.25548e+06	2.04852e+06	1.50814e+06	1.48905e+06	1.23439e+06	1.51732e+06	1.47491e+06	1.68631e+06	1.18009e+06	1.22905e+06	1.93384e+06	724461	837471	1.1136e+06	1.2991e+06	1.78378e+06	1.25965e+06	979531	1.20594e+06	1.24441e+06	1.26396e+06	942298	957773	382712
(M+CH3COO)-	220.118	334.43	L-Carnitine	2857.02	2769.96	3546.11	2910.2	2779.25	5049.32	3180.14	1904.36	2216.52	1510.43	2704.1	910.222	2214.32	2087.4	2363.84	2190.76	2301.73	1491.07	2447.64	1767.57	2070.44	2528.76	1745.35	2458.52
(M-H)-	515.301	44.121	Adynerin	5.80251e+06	7.99329e+06	9.86607e+06	8.12891e+06	7.39374e+06	9.39281e+06	7.17583e+06	4.0879e+06	9.66013e+06	1.08098e+07	4.99798e+06	7.11504e+06	6.92064e+06	8.52802e+06	8.92134e+06	3.72747e+06	6.00376e+06	6.12742e+06	3.11959e+06	5.37718e+06	4.28611e+06	5.44924e+06	6.04361e+06	4.7216e+06
(M+H)+	496.338	167.522	1-Palmitoyl-sn-glycero-3-phosphocholine	1.0259e+06	1.14729e+06	992882	1.36001e+06	876275	1.41593e+06	1.47104e+06	912617	1.54404e+06	971632	1.64793e+06	283931	1.76706e+06	1.38276e+06	1.50687e+06	1.38219e+06	1.61507e+06	2.10934e+06	1.97111e+06	1.52213e+06	1.2843e+06	1.82831e+06	1.30412e+06	1.69012e+06
(M+H)+	162.112	334.646	L-Carnitine	2.64823e+06	2.359e+06	2.88205e+06	2.20744e+06	2.37136e+06	2.89845e+06	2.71299e+06	1.99966e+06	1.95166e+06	1.67232e+06	2.16423e+06	1.24787e+06	1.80595e+06	2.04224e+06	2.23768e+06	2.01837e+06	1.86225e+06	1.71551e+06	2.2569e+06	1.75422e+06	1.94371e+06	2.2301e+06	1.54974e+06	2.22453e+06
(M-H)-	130.063	328.677	Creatine	17613.3	17462.9	17354.9	13853.6	13467.9	24292.5	18038	13226.1	14511.4	17564.2	17940.3	9088.64	21961.4	18684	16768	12677	14047	13718.5	6951.45	18030.9	12545.1	19713.4	18277.1	9809.8
(M-H2O-H)-	162.023	40.779	Acamprosate	220.527	665.435	435.309	1048.07	221.326	1582.3	872.744	1110.69	393.521	564.749	1124.07	1900.21	3994.25	1987.24	1564.4	6102.15	63561.7	2212.27	34543	2774.95	83820.3	784.298	987.761	15281
(M+H)+	585.259	247.215	Bilirubin	669.451	2220.06	810.906	1000.79	926.202	678.505	1289.16	889.757	950.355	3908.49	699.522	567.775	22756.5	9298.32	9362.96	2621.28	27007.5	1887.14	40403.4	13622.5	27099.1	10669.6	35855.7	19816.6
M-	126.057	192.769	5-Amino-4-carbamoylimidazole (AICA)	366.718	463.027	393.171	409.9	229.141	490.608	312.776	329.794	350.767	280.354	269.664	379.961	5089.34	2292.85	894.05	3184.42	7571.33	1929.07	6193.27	4543.38	5817.17	3680.03	6729.03	3167.62
(M+Na)+	399.288	192.697	Lithocholic acid	4620.1	2362.46	11286	2651.54	13912.2	3091.76	6685.29	16522.1	8366.59	12065.9	5243.23	2914.09	71699.2	37553.6	19380.6	11686.6	58057.2	22134.2	287458	62900.1	35875.9	63589.9	108862	69769.4
M-	178.073	135.381	Phenacemide	2857.82	2942.36	3928.68	5139.71	787.73	2859.56	9287.2	5721.7	3274.2	3137.26	2042.29	4133.09	34976	33849.4	29070.1	6130.31	49865.2	22724.3	38784.5	25527.3	44684.3	31699.3	27881.5	17160.2
(M+H)+	468.33	204.701	Oxethazaine	13971.2	4782.88	11310.7	7053.08	11445.8	5502.12	16875.7	21830.3	18545.9	24884.4	11062	5304.69	57676.8	71240	55734.5	20591.8	80440.5	42262.7	218789	112581	86068.6	132919	134796	124411
(M-H)-	785.271	193.598	Echinacoside	60.2372	28.8763	80.99	83.2001	58.6314	77.2419	425.05	265.681	174.347	358.127	47.1583	109.24	1321.47	2217.92	722.793	104.3	1555.87	595.909	995.85	725.497	1328.13	1022.43	836.549	1156.81
(M+H-H2O)+	269.112	317.531	His-Met	1901.83	1171.94	1837.58	2211.94	1414.34	1588.65	1296.17	980.903	2333.41	943.79	2121.29	1944.55	5212.83	12820	4628.04	21159.1	7054.68	14415	6684.72	13004.5	3668	9568.94	8919.43	23492
(M+H-2H2O)+	231.159	350.588	Desipramine	874.385	1262.79	1242.16	2126.51	628.044	651.261	2008.83	1517.98	2592.98	3371.87	1264.81	1895.52	8023.84	12972.3	11831.4	10878.3	12150.8	2800.18	13494.9	7992.54	11588.5	6915.35	7901.22	16800
(M+H)+	269.16	278.553	His-Ile	1562.8	6495.93	3147.19	2096.86	2168.93	3299.5	5295.8	3999.53	2790.43	3690.53	1632.75	1397.51	27099.8	5107.6	7096.65	5094.03	26977.2	5599.36	68824.9	7193.2	36314.9	11486	10029.2	11768.8
(M+Na)+	212.052	371.788	N-Acetyl-L-glutamic acid	489.707	3247.4	1345.71	1386.65	684.273	670.241	634.81	1428.03	1275.56	660.465	525.156	1626.03	5195.13	4179.37	3649.48	2723.09	14727.1	4126.54	8354.88	5261.97	5373.39	2790.01	5074.1	7747.45
(M-H)-	151.061	233.465	Ribitol	1110.42	2069.89	1055.24	1550.78	637.815	2452.11	1630.22	659.782	1058.1	831.133	998.89	694.509	10795.1	4633.5	3316.54	2214	11707.2	10519	5811.44	5695.82	7041.52	1810.05	6187.42	7919.17
M+	274.2	195.84	Lys-Lys	3007.87	3569.21	7304.63	4705.61	4379.04	3407.1	11428.3	10419.5	5366.74	4498.73	5426.97	3619.11	30455.1	53468.3	23026	5953.74	44379.3	20445.9	35316.9	19376.7	37005.9	28473.7	21420.9	24782.4
(M-H)-	350.17	366.648	AM-580	358.605	447.538	282.715	236.455	80.5457	291.443	159.838	194.303	524.833	308.115	160.568	289.746	2231.21	1946.15	501.766	1203.34	1969	1008.36	914.047	1126.48	719.075	859.811	1801.25	1985.5
(M+CH3COO+2H)+	289.139	34.503	Tebuthiuron	3159.48	2048.58	1472.88	2708.74	1720.03	2406.23	2991.38	3284.57	2152.13	3237.95	2970.79	1907.27	63685.3	3381.72	9931.88	4282.3	10784.8	13224	9599.82	6433.94	6749.44	1649.79	1481.07	8913.43
(M-H)-	236.078	243.299	Biopterin	3382.47	11135.4	12265.2	8158.7	5024.05	3944.72	6761.52	6692.43	8487.14	13303.9	5775.12	6237.22	39196	28687.8	18876.1	14081.3	40728.4	60664.3	53024.7	24757.7	56098.6	43595.6	14868.5	21964.5
(M+H)+	238.093	243.031	Biopterin	4999.74	14260.3	13649.3	9959.89	6858.69	5017.4	8808.3	8599.84	8635.04	16179.4	7563.6	7830.36	44912.4	33540.4	22523.6	16445.9	52830.9	76350.3	63747.2	32430.7	69538.7	49881.1	19643	23365.7
(M+H)+	319.138	285.137	Tyr-His	720.182	2696.09	794.337	1272.09	1138.91	1403.38	933.245	1945.6	1562.41	2609.36	966.976	1208.43	4907.54	3195.61	2945.99	3721.99	8183.03	3591.25	18117	3676.63	11488.7	4042.88	4587.13	7271.9
(M-H)-	310.114	180.017	N2,N2-Dimethylguanosine	1739.35	1551.04	3027.71	2819.4	1442.66	1555.3	3881.46	3307.22	2652.67	2403.37	1816.32	1905.92	16016.1	21778	8197.32	1918.07	6008.9	9105.32	3446.53	9833.43	6555.3	20610.4	13228.2	6428.49
(M+H)+	189.122	244.255	N6-Acetyl-L-lysine	2832.7	3985.36	2354.66	2608.21	2818.88	3778.31	5665.54	3203.65	2094.5	3388.5	3139.37	1507.43	19211.4	4550.26	4500.83	8931.31	22832.8	6045.84	36945.4	9015.74	22550	11470.1	10878.9	12339.6
(M+H)+	295.164	189.555	Tyr-Ile	673.769	600.927	1141.63	800.23	675.392	658.863	2128.62	1195.09	1021.65	1105.11	897.243	556.76	5459.17	2443.27	2192.41	1810.02	6557.28	1646.33	12135.2	1721.46	6939.45	3970.28	2846.55	3488.35
(M+H)+	263.138	218.822	Pro-Phe	1177.37	2240.45	1499.62	515.193	1249.49	1520.69	2326.28	2178.41	1367.03	2561.74	1021.14	540.768	5826.34	3170.71	1732.98	2841.38	7708.97	2753.53	17822.7	8230.83	12583.3	5747.38	5508.47	6289.58
(M-H)-	296.098	185.281	2-Methylguanosine	1303.88	1117.6	1530.32	1735.21	1210.59	1993.7	3092.86	1733	1607.93	1974.61	1462.72	1276.66	9812.12	10339.9	5012.06	1783.09	8194.08	5414.31	7461.93	5597.89	9467.27	10868.3	5329.9	4117.65
(M+Na)+	182.091	321.315	Pargyline	3723.41	5757.52	4311.11	4641.51	3026.74	2468.11	3343.44	3826.09	4864.79	4802.11	3743.65	4572.84	18328	14194.8	15135.9	5310.35	29001.8	7891.97	18824.7	11648.8	19508.3	13642.5	22243.1	17955.8
(M-H)-	187.108	269.066	Glycyl-L-leucine	493.855	1474.96	1278.54	990.214	923.129	1445.52	1905.63	1063.48	999.643	1199.08	913.871	652.506	3494.69	2140.99	1990.77	2568.32	7035.95	1510.87	14759.4	2495.75	8136.87	4085.89	2505.2	3031.97
(M+H)+	239.102	262.644	Tyr-Gly	867.51	2296.08	1757.43	1567.03	1008.6	2184.05	1265.66	1242.39	1541.31	2186.41	1333.93	1038.22	5670.57	2046.73	3450.42	4389.43	8438.34	2932.32	15376.3	3580.82	9459.45	5312.28	3770.36	6572.5
(M+Na)+	257.12	240.986	7-Methylguanosine	3748.65	7457.55	9608.08	10201.3	6396.93	5172.02	28373.9	6130.89	18870.4	8315.04	5293.01	7755.41	36857.2	108089	54594.5	8776.24	53608.4	33752.1	31794.6	14947.4	54830.3	26549.7	10859.4	15000.3
(M+H-2H2O)+	267.144	262.983	Enterodiol	645.833	1006.38	933.797	937.081	702.307	1539.19	1549.35	724.079	1513.38	1267.87	1655.17	822.88	1108.83	2290.24	2750.72	2349.86	12258.1	3614.13	7016.48	5440.43	2165.67	7067.16	1259.02	3871.38
(M-H)-	411.186	396.59	Bisindolylmaleimide I	379.636	1408.66	750.282	619.061	581.845	594.738	981.436	1105.35	648.12	902.183	670.421	614.81	3783.63	1461.69	1118.08	2200.13	4839.72	1164.62	5614.61	1598.47	5341.76	2710.86	2072.33	3456.81
(M+CH3COO)-	577.194	377.205	Gossypol	11406.8	43304.2	7605.42	12379.4	19886.9	24950	26830	12255.3	11044.6	7975.51	18800.4	3229.96	5432.61	6034.06	5817.54	8820.73	1950.57	5613.73	6142.56	3249.31	4179.41	8634.09	4456.16	2602.11
(M+NH4-2H)-	240.098	186.376	Stavudine	1583.8	1279.75	1095.74	1694.8	972.333	2171.97	1240.86	860.867	1116.2	865.67	1942.68	1673.8	7013.11	3380.74	3400.93	4672.95	3872.74	3364.49	13828.3	3035.79	2247.43	6794.2	2783.59	5165.98
(M+H)+	245.185	169.667	Ile-Ile	2929.9	3378.72	3140.14	2776	1873.99	3002.02	7021.41	4040.94	2912.81	4735.21	2838.7	1838.68	11510.7	5676.68	5586.37	7731.03	24099.8	2946.79	30653.6	6738.16	30652.8	13561.9	8605.27	9814.58
(M+CH3CN+H)+	172.06	371.749	Citraconic acid	731.918	4503.7	1554.66	3049.08	1115.33	1698.76	999.63	3069.4	2178.81	2394.35	1775.56	1979.25	7015.45	5544.39	5598.57	3267.44	19057.5	6143.86	11878.2	6481.66	7516.72	3200.98	7557.77	9531.73
(M+H)+	294.18	310.078	Phe-Lys	684.644	2999	1195.83	1438	470.473	1406.04	1642.09	2419.46	1323.78	1382.6	1388.06	863.638	7307.56	2655.11	2667.96	1887.59	12754.2	2370.55	13390.9	2448.94	10502.6	3725.36	2297.34	4137.89
(M+H)+	222.096	372.182	N-Acetyl-D-glucosamine	531.614	2627.65	635.771	818.453	834.074	554.599	731.853	1111.55	854.621	927.028	606.472	854.288	3342.37	3526.62	2635.46	1412.81	12847.3	2327.34	6122.03	1134.85	935.262	1133.22	619.731	4855.2
(M-H2O-H)-	316.042	459.232	beta-Nicotinamide D-ribonucleotide	1612.4	6845.75	2255.35	3267.68	1769.08	2099.54	2430.93	2883.76	3992.07	2398.23	1774.77	3143.11	10020.1	9580.3	6701.16	4671.43	28634.4	9418.59	11051.6	6476.29	7147.65	6750.86	4366.47	16927.2
(M-H)-	174.088	372.341	L-Citrulline	2395.6	3011.15	1354.32	3976.9	2590.06	3406.18	1543.2	2334.63	2087.79	2374.49	1304.44	2406.11	9660.78	6375.45	5255.96	6503.68	14669.2	6525.17	7905.5	10792.3	9083.84	12927.8	5801.9	5713.28
M+	316.246	164.902	Decanoyl-L-carnitine	2271.02	1764.51	3534.45	1686.95	1701.66	3356.54	6553.04	8624.08	5588.21	998.541	2404.17	1517.18	12007.3	9376.51	2671.54	1366.87	19179.8	15354.5	11554.6	13560.6	10743.6	34782.5	5036.59	13173.1
(2M-H)-	451.246	97.49	Pentobarbital	876.118	447.958	922.658	231.876	229.673	221.283	222.33	436.029	1225.04	845.406	0	0	1844.42	1102.26	1761.04	0	2884.43	1100.01	2175.79	1059.81	1568.32	2425.84	1892.45	4222.85
(M+H)+	312.129	179.621	N2,N2-Dimethylguanosine	7741.69	8357.08	13278.8	16965.4	4386.61	2600.78	17117.8	22758.1	22407.4	16056.6	5266.68	15192.8	61405.2	92157	40489	4142.49	20681.2	45253	10945.5	47076.9	28399.8	80382.4	55886.6	30613.7
(2M+Na)+	343.196	134.209	Tolazoline	1407.2	8906.64	2252.33	3822.44	5546.42	4313.42	22446.9	12891	4841.2	15364.8	2990.4	1017.88	39928.4	11052.3	6662.09	22753	58184.8	14741.7	40334.3	19853.5	25848.7	26475.5	33122	26880.3
(M-H)-	181.05	177.023	Hydroxyphenyllactic acid	2131.15	3180.91	2138.37	1875.55	1298.56	1767.09	1930.21	1963.39	2456.62	1465.25	2744.2	1837.12	5774.69	3458.31	3681.49	3532.6	6025.35	2097.4	8392.08	18181.4	4484.18	22211.6	2361.86	6107.43
(M+CH3COO)-	451.303	221.665	Chenodeoxycholate	3214.23	2709.19	2427.98	3401.29	2750.44	2064.4	4583.56	2817.81	2732.04	6885.54	2506.16	1905.26	11250.1	16462.9	5671.21	3386.01	11574.6	3699.9	29625.7	9396.15	8866.09	13952.2	11104.3	9584.71
(M+K-2H)-	216.013	32.384	Cyclohexylsulfamate	7811.46	3445.65	12357.9	43842.1	75563	5427.84	3653.77	1962.59	3255.32	1969.92	10221.6	1979.44	305352	10027	29904.9	7638.79	2934.75	5234.47	83078.6	10240.9	6232.03	5241.49	149931	14249.6
(M+H)+	187.107	321.697	Pro-Ala	7670.53	24412.9	10713.6	7374.38	5867.58	10804.1	22940.7	31440.2	10399.8	16654.5	6658.16	6385.53	63893.6	17942.6	12261.9	27297.6	78042.6	25073.4	115256	22939.5	106397	35163.7	25955.8	40396.3
(M+H-H2O)+	239.113	280.567	His-Thr	1667.09	989.915	1513.91	3689.44	2492.62	1174.24	1251.07	787.304	1710.89	609.887	9757.03	3409.14	4816.83	5759.86	12993.4	9162.34	3676.47	8121.23	10118.3	4798.45	615.88	8687.89	5594.87	16291.4
(M+H-H2O)+	227.174	60.373	Leu-Leu	49149.1	34335.4	179772	23696.3	23368	155244	33866.8	39473.5	46954.4	158238	20735.7	11068.6	9219.95	12121.1	11795.6	6878.93	17815.8	49074.7	23838.2	20473.6	84654.3	16471.3	9956.2	18072.5
(2M-H)-	287.221	105.981	Caprylic acid	1093.92	7734.23	9656.38	8738.66	4202.7	18583.3	5487.64	5222.31	765.011	2093.26	20884.5	1565.19	1350.96	1094.86	1734.95	6152.7	1332.24	2410.24	1968.85	2974.32	2462.87	1995.21	2753.41	4564.26
(M+H-H2O)+	266.124	280.613	His-Gln	2293.2	1690.15	3883.35	8711.53	5912.77	2853.12	1628.77	1553.62	3692.19	1351.08	22464.6	7254.97	10907.6	12425.4	30589.8	21571.6	6278.47	17177.2	20568.5	9475.32	1448.94	18762.3	12414.7	32322.7
(M+NH4)+	166.071	149.968	D-Arabinono-1,4-lactone	4726.26	8865.35	6640.56	7700.03	5242.88	7946.24	11242.3	12011.5	11237.9	8869.57	9788.75	8435.53	31144.1	21029.5	21422.4	9476.61	40779.1	26920.6	33409.4	26243.8	38033.5	32174	17794.1	23403.4
(M+H)+	217.117	316.175	Pro-Thr	2504.53	3949.87	2300.22	1026	2180.07	2556.89	2707.42	3551.51	1451.61	2643.94	2499.02	2782	9420.06	566.8	3721.09	5771.72	11532.9	4110.15	17547.4	6877.05	15495.3	4673.35	4712.28	8624.66
(M+H)+	223.107	216.314	Phe-Gly	1731.15	3315.66	2622.52	2525.8	1814.69	3067.98	3828.19	3010.16	2035.95	1958.98	2343.59	1415.9	9287.34	3260.75	4725.42	6076.18	11564.4	3376.35	23618.1	6843.65	8927.88	9444.85	4983.18	3403.66
(M+H)+	231.169	184.693	Val-Ile	2285.3	4992.54	3542.22	3221.86	3525.77	4884.16	12196.5	5005.58	3799.09	4374.08	3100.92	833.21	15146.7	6446.86	7086.49	10451	16669.9	6147.61	40489	7053.52	30456.9	13334.5	7475.67	11741
(M-H)-	181.037	266.515	1-Methyluric acid	618.828	935.794	872.323	727.375	661.469	587.894	760.994	797.374	1397.66	912.975	674.007	683.034	4075.81	2735.72	1718.19	255.99	3074.55	1255.53	2410.17	1961.44	3881.12	3723.55	1619.7	3029.21
(M+CH3CN+H)+	203.113	353.287	3-(2-Hydroxyethyl)indole	149973	34859.8	124543	231326	130225	264571	92907.5	38732.8	49916	23049.8	173336	82519.7	27705.7	32569.1	34265	67661.8	19551.6	49086.3	35992.9	40426.1	11607.6	89681.8	30829.6	21214.4
(2M+Na)+	549.132	382.276	Gemcitabine 2，2	1547.74	2448.27	1238.9	1368.65	2140.54	2735.84	1309.77	1462.34	943.72	775.398	1539.32	346.711	615.836	877.444	416.157	776.556	590.197	610.638	389.35	284.054	597.894	937.995	298.072	595.061
(M-H)-	267.145	280.031	Diethylstilbestrol	2218.58	2098.56	1750.25	2896.84	2404.51	1315.74	3616.87	1411.28	1217.78	2773.66	2399.93	1697.06	6530.84	3163.89	2705.63	3520.84	8255.64	1942.74	23332.3	3817.04	12488.9	4827.12	3480.48	4250.43
(M-H)-	159.077	369.952	D-Alanyl-D-alanine (D-Ala-D-Ala)	1485.64	979.435	1058.42	1857.08	764.488	955.879	1310.99	834.152	1377.89	835.56	2177.41	2900.29	3485.94	3383.44	5372.59	6314.03	1717.95	2843.77	2290.43	3171.02	1986.42	3217.2	3096.48	4982.57
(M+H)+	298.114	185.361	2-Methylguanosine	3310.33	5521.33	4674.91	5725.57	3234.74	4428.94	10762.6	8500.19	6055.84	8445.51	3879.61	5509.55	22151.1	23313.6	16315.9	4577.08	16585	17108.5	14615.8	17436.9	21827.9	27478.7	14601.8	10208.9
(M+Na)+	237.12	327.865	Pro-Val	781.827	1082.39	732.901	817.246	451.347	585.089	1278.21	986.768	881.002	704.413	834.563	963.843	1557.49	1811.99	2078.34	1948.89	3645.34	2320.78	2879.8	2736.56	2900.11	2804.76	2312.89	1960.21
(M-H)-	148.044	266.973	L-Methionine	2699.58	8990.04	7996.12	8204.6	5748.44	2097.33	10459.8	7662.51	6251.21	7859.74	8372.44	1726.04	24878.2	12444.8	10997	21105	22752.1	13978.5	38259.2	16063.5	30201.6	17954.5	15564.7	21383.4
(M+H)+	132.101	246.074	L-Leucine	19605.5	39683.3	26483.3	36246.1	20686.2	61980.3	46974.9	31581.4	29480.8	34601.1	36681.6	12026.8	115268	62658.1	49426	99971.1	127125	62976.5	185279	93292.7	142955	93185	82627	113699
(M+H)+	352.164	137.446	Trp-Phe	899.575	2097.64	711.45	978.212	1149.06	1330.49	7080.58	2669.64	1742.66	1796.12	1530.76	1299.36	6887	3747.58	2957.93	2703.17	6454.29	2776.96	16288.3	3052.48	11534.2	5608.13	3391.3	3906.37
(2M-H)-	343.16	331.253	Glycylproline	617.371	1377.08	827.827	1064.25	647.826	1114.75	1252.6	832.843	676.871	976.135	570.612	702.624	2688.88	1819.44	908.631	1802.46	3971.38	1860.58	5538	1341.22	4298.85	2176.07	1313.59	3277.85
M+	270.086	221.26	(-)-Medicarpin	627.45	1764.51	1490.94	1290.71	1104.62	853.148	3335.04	1363.64	2395.94	1627.84	898.321	491.989	5202.7	9599.07	5920.95	1028.66	7513.41	2162.36	3335.14	2079.14	7076.8	4522.67	1685.78	2393.6
(M+H)+	322.186	317.765	Arg-Phe	2006.97	7131.44	2388.28	2263.98	1677.15	1782.92	3037.61	4131.39	2659.18	2574.14	2148.88	2066.04	9771.16	4663.7	4309.25	3887.83	15414.3	5425.08	13960.6	4551.66	14897.6	4782.78	4410.33	12469.1
(M+H)+	150.057	266.611	L-Methionine	5296.2	15504.4	14248.7	13475.5	10196.2	2762.59	14766.1	14547.5	8908.45	11481	14042.3	3199.18	39421.6	22967.4	18180.5	29867.9	41699.6	23873.3	57888.4	27448.9	44617.2	30547.1	25243.8	31102.8
(M+CH3CN+Na)+	289.117	39.994	6-Benzylaminopurine	1564.27	646.366	1575.64	1510.38	596.134	2575.77	1727.53	1724.3	946.818	2496.84	2283.6	1256.88	3547.32	7457.96	5550.24	2488.13	4603.26	4339.16	5281.7	2397.84	2795.94	5097.59	6526.65	3822.2
(M+H)+	288.202	316.612	Leu-Arg	5203.33	16420.7	5508.12	5027.49	3588.71	4407.89	6840.14	10916.7	5962.14	6687.76	4612.14	5222.75	23922.5	9848.98	11845.7	11295.3	37935.1	10512.2	34502	9794.98	33786.3	10857.9	10723.4	23792.6
(M-H)-	275.123	433.117	L-Saccharopine	779.339	13589	1289.86	1515.68	1232.92	1424.14	1204.35	6624.91	2152.1	2002.69	1027.48	1432.38	4454.61	2794.06	2709.24	2218.89	61828.9	4616.53	3974.92	2108.53	4249.37	2209.06	3937.3	5512.61
(M+CH3CN+Na)+	244.078	245.721	1,7-Dimethylxanthine	1676.01	5327.04	2429.12	3691.26	1727.87	5002.25	7235	6519.48	3188.14	4414.3	3818.89	1156.85	16111.2	10472.1	9388.78	9287.96	16407.8	6214.39	15297.6	9578.31	11727.6	8632.41	9267.58	16267.6
(M+H)+	377.144	198.68	Riboflavin	1849.68	2089.12	1449.15	1737.63	1630.72	1608.39	2519.2	2182.16	2502.39	2003.28	2209.51	1301.65	5284.38	4138.09	3758.61	2805.49	6923.55	2510.76	12410.2	5037.21	5912.36	5570.05	4718.44	7242.67
(M-H)-	116.073	283.514	L-Valine	13625.1	23587.5	16841	21999.9	12718.3	29543.1	24426.5	19648.7	15267.7	15739.1	21844.3	9515.34	58251.2	36718.7	28612.7	50077.9	74336.8	31642.8	106615	45876	74796.8	46852.1	43831	58645.4
(M+H)+	161.091	370.603	D-Alanyl-D-alanine (D-Ala-D-Ala)	2750.71	1869.18	3162.76	4135.12	3089.18	2938.61	2473.88	1752.41	3384.15	2547.67	4581.76	5148.54	7350.76	6913.05	12768.4	13137.4	5634.65	7060.06	5469.44	6368.82	3148.03	6928.82	9181.23	11171.7
(M+CH3CN+Na)+	212.102	335.241	Anethole	17105.2	8319.92	12598.7	18832.7	7462.2	7239.98	7106.27	11107.1	15686.5	11697.3	17278.5	31547.7	23370.1	38411.1	58000.7	48871.8	20530.5	19262.8	17518.9	27865.4	7884.43	20794.3	31231.8	66665.4
(M+H-2H2O)+	247.11	265.309	Tyr-Thr	1065.38	532.542	1038.22	1186.76	1216.65	996.282	1522.12	1036.01	1272.86	1505.74	1491.89	746.342	3671.68	1561.4	1299.31	1435.52	4918.62	1758.55	9736.74	1907.63	5687.01	2478.79	1811.19	2304.94
(M+CH3CN+H)+	302.181	307.011	Lys-Asn	1714.8	2668.64	3021.35	3234.26	1371.71	3915.71	3226.97	1855.88	2792.61	1574.56	1902.53	1497.81	4354.49	5806.92	4916.83	5959.18	15739.3	5696.49	5409.04	5948.71	8975.76	5468.37	5531.79	7755.64
(M+Na)+	348.188	284.101	norpropoxyphene	581.399	612.982	725.011	699.938	558.788	844.93	751.569	597.442	570.667	682.734	613.537	418.707	1810.39	1516.16	1036.65	1220.2	2543.11	1142.1	3242.36	1910.99	2366.02	1785.33	1253.12	1752.39
(2M+Na)+	145.097	63.195	Ethanolamine	30588.3	4058.71	26578.3	69588.2	12753.5	47595.2	5466.98	3733.35	6734.37	1499.67	30412.1	31930.6	3062.93	6824.04	18291.2	10148.2	3903.65	14399.4	2587.56	4367.21	2164.84	5341.47	2652.38	6793.23
(M+H)+	244.128	349.587	Pro-Gln	3215.27	8548.45	4704	3971.78	2692.66	4137.72	6607.74	8753.15	3109.71	5416.01	4180.42	2855.8	16403	5838.33	3210.71	7809.22	22228	6825.08	29821	8848.81	24078.1	10483.3	10402.6	13996.7
(M+H)+	213.098	337.988	His-Gly	1955.05	7856.64	3583.92	3131.74	2493.86	5381.68	3794.29	5988.71	4626.22	4454.74	4613.72	6584.02	15927.8	4198.63	8931.79	8629.25	16903.8	6817.69	23064	6634.78	18215.8	3964.07	8589.84	12035.3
(M+H)+	248.16	403.39	Lys-Thr	3130.06	14760.9	4691.9	4185.78	4584.59	2455.86	5898.42	8177.97	5146.43	4299.68	4204.42	4656.93	14736.7	7363.25	9004.86	4987.55	25689.3	9378.32	34393.6	8404.5	25040.4	11809.5	8060.91	16420.5
(M+NH4)+	314.135	248.686	Tyr-Asp	669.569	1284.78	687.507	883.522	462.118	590.959	1755.67	1254.94	1150.25	1577.2	585.017	890.281	2415.06	2931.18	2609.74	1110.68	3165.5	1102.99	3787.08	2122.94	3589.53	3274.32	2186.27	2586.55
(M+NH4-2H)-	191.067	337.767	N-Acetylaspartate	1407.06	2949.57	1872.39	1461.66	1050.68	2446.3	2434.55	1910.31	1759.31	1691.36	1298.47	1158.94	4822.37	2674.99	3717.88	2958.15	7267.54	1969.03	12414.8	3540.56	7487.53	4251.3	3237.23	3509.4
(M-H)-	190.054	187.923	N-Acetyl-DL-methionine	3087.66	16102.4	21483.6	20252.6	14874.3	1265.21	30108.9	13674.9	12008.6	15427.7	16558.5	383.982	45952.8	20476.7	19707.6	27029.3	28699.4	20075.2	83198.1	43522.2	64460.1	50688.9	29060.3	45997.6
(M-2H+3Na)+	416.249	480.503	Dihomo-gamma-linolenoyl-EA	1532.05	2974.12	1252.97	1302.07	1443.56	1022.94	1841.37	2354.41	1636.28	1413.6	1271.72	962.659	2094.4	1837.05	2327.56	1111.75	4937.54	1402.44	11622.7	2011.12	11984.9	2845.22	1052.43	7598.34
(M+H)+	667.226	471.255	Stachyose	206028	209647	142735	188751	231406	213280	222959	179212	115637	110259	242613	80488.9	70685.4	78823.6	86813.3	91011.8	42718.8	102346	104482	55438.8	68902.1	107285	80822.7	34428.4
(M+H-2H2O)+	257.113	316.826	His-His	1385.44	839.205	649.731	1071.84	1287.44	1141.16	503.759	470.968	943.299	735.582	2394.76	1965.39	2133.87	1987.42	4174.54	3762.28	2042.2	2790.36	2107.56	2329.7	953.11	1974.62	1956.53	4516.3
(M+NH4)+	122.081	267.214	beta-Hydroxybutyrate	19895.8	3354.46	5898.33	3113.82	4906.98	9509.84	66062.2	7356.14	5749.7	9167.89	6295.07	5866.07	4292.27	5843.17	4132.04	3720.23	3973.42	7240.16	3949.62	5851.14	6080.08	8025.79	4808.86	5214.38
M+	246.169	222.025	2-Methylbutyroylcarnitine	23261.5	30077.7	54228.8	37899.4	34654.2	34100.7	50030.1	64786.6	30273.6	35176.9	41622.1	18736.3	192461	85556.5	61749.6	37111.5	132946	144725	105794	92933.1	68355.6	106234	72124.8	126624
(M+CH3COO)-	175.072	313.687	1,2-Diacetylhydrazine	1392.52	2814.19	1960.58	1559.27	1565.03	2282.37	2745.31	2040.24	1884.41	2249.04	1624.73	1521.2	5214.4	2470.85	3066.9	3046.41	7986.13	2348.65	12772.8	3726.98	8093.99	4760.14	3493.36	3806.98
(M-H)-	191.056	323.427	Quinic acid	1149.1	1213.86	5418.35	1193.34	1717.91	7660.31	1872.01	1494.06	1246.22	2027.64	6126.03	1518.43	2210.82	818.155	1085.67	1314.24	973.637	1320.33	898.415	1053.32	1493.91	1455.72	713.389	706.591
(M+H-2H2O)+	266.233	270.178	Trihexyphenidyl	6269.4	1414.74	9798.61	4585.62	8717.39	9829	3806.79	1487.92	3937.92	1766.94	31704.1	1801.25	736.428	6101.29	4179.54	6336.89	1747.1	3641.38	1142.08	2558.52	847.884	4174	2191.16	6216.06
(M+CH3CN+H)+	238.091	351.623	D-gluconate	6432.37	20279.8	11480.5	9908.77	8984.26	6109.4	7169.4	6623.36	11442.2	6006.87	3795.92	4983.98	17080	18947.3	12682.2	8284.9	46468.9	15839.2	42013.2	15677.6	22331	18840.6	10144.1	39327.5
(M-H)-	164.072	239.789	L-Phenylalanine	15268.9	26472.7	18974.7	23858.7	11170	56907.7	38405.4	21616.9	26655.3	21816.3	20571.9	5309.68	64269.7	38855.6	29674.2	60368.1	67585	42453.2	91610.5	74080.3	93896	73784.5	71852.5	65984.2
(M+CH3CN+H)+	294.144	244.427	Phe-Ser	1021.92	991.08	1195.71	953.583	841.872	924.578	636.563	753.058	909.102	820.752	1068.7	663.239	2495.42	1899.67	1575.07	1406.22	3599.32	721.734	5518.06	1801.18	3441.46	2110.2	1343.19	1414.55
(M+H-H2O)+	376.2	270.7	(-)-Tylocrebrine	3236.33	10319.8	8742.42	13220.8	12568.8	2095.74	13175.9	9888.07	6095.92	11074.7	8284.51	1159.82	22173.4	14728.4	14202.8	30524.8	26333.9	16726.9	28870.4	26085.6	18524.6	27388.3	21185.8	23503.3
(M+H)+	219.133	249.557	Ile-Ser	3179.08	3874.53	3511.42	3237.63	2922.72	3806.68	5476.75	3593.54	2125.28	2036.39	2813.59	2356.29	8453.11	4021.7	5121.78	4698.62	12130.6	3075.98	24112.1	4023.3	13634.4	7262.81	4781.75	6702
(M-H)-	193.035	370.748	D-Glucuronate	11258.7	22776	13397.8	17289.4	12178.6	14498.4	17989.9	21353.3	18775.7	18709.3	15399.5	15510.9	47164.3	48556.5	39097.2	36997.8	47539.1	29905.8	43274.5	32487.2	49808.2	34372.5	40622	37556.9
(M-H)-	611.237	399.301	Novobiocin	973.056	2251.71	979.607	1190.03	1071.11	971.767	902.682	1109.45	827.567	1983.16	1016.26	1052.92	2896.43	3269.96	2096.93	1779.4	5441.14	2031.45	2990.71	2192.48	3582.81	2439.08	1704.13	4664.09
(M-H)-	178.037	270.726	Isoxanthopterin	1747.58	3225.31	3285.97	2828.75	1928.76	1629.43	2076.09	2193.37	3600.54	3662.61	2232.41	622.849	5226.39	6078.24	3698.14	3152.78	7348.69	11751.5	5995.1	5282.05	8706.42	9491.35	3863.95	5675.14
(M+NH4)+	299.182	278.617	Phentolamine	594.458	709.016	1833.22	4087.01	1692.45	5320.48	914.824	609.831	688.972	387.351	2614.29	1184.61	3397.99	2828.77	5103.81	8363.38	2282.96	2298.09	7350.33	2168.27	566.766	6847.52	3007.2	7137.74
(M+H-H2O)+	100.075	337.88	N-Methyl-.alpha.-aminoisobutyric acid	12024.3	11344.6	8428.26	6353.65	12085.7	6710.95	14144.5	7985.1	8398.08	7217.58	11165.4	3605.25	3621.85	4511.78	4200.5	5388.34	3589.27	4980.6	3399.34	4626.6	3223	5544.7	4804.75	3256.78
(M+CH3COO)-	288.075	246.416	N-Tris[hydroxymethyl]methyl-2-aminoethanesulfonic acid [TES]	2599.6	3756.75	4827.71	4363.53	2935.26	6175.41	7209.52	3662.62	2481.61	3107.36	4057.86	1775.81	10944.9	7215.89	6159.34	9648.31	12555.3	6024.97	16607.9	9111.89	12283.6	9004.27	8624.09	11151.7
(M+H)+	200.175	349.32	Diethylcarbamazine	48473.5	7063.03	44707	52247.2	39356.2	68045.5	35208.7	7503.62	18035.7	9035.05	59601.9	25296.3	6042.1	18725.4	23803.9	11122.8	8679.74	12674.8	16067.1	22548.8	1756.49	34631.9	9125.92	13580.7
(M+H)+	243.108	342.178	His-Ser	3139.34	4085.67	3887.19	3339.89	1240.53	1675.22	2674.06	4382.76	3300.67	2051.57	3401.09	3013.55	8659.72	2971.8	3873.87	4294.03	12793.4	3523.55	16749.6	3749.07	12664.7	4237.56	4821.15	6741.81
(M+H)+	246.18	359.538	Val-Lys	3829.15	12350.2	4198.19	4456.44	2056.08	3547.91	5402.43	7467.1	4819.27	4861.37	3068.48	3619.63	12677.9	6886.58	6019.62	5112.58	26401.5	7699.69	25661.2	6007.11	21763.6	7652.93	7288.31	11839.4
(M+H-H2O)+	274.186	367.676	Cyclopentolate	8595.89	40299	12339.6	11126.3	11662.9	9674.22	12823.8	27598.1	9473.03	7539.18	4719.06	15551.9	38991.7	25874.4	23864.3	22775.3	42536.8	25074.7	51781.7	22126.6	50207	31896.3	21376.7	39659.8
(M+H)+	260.196	336.625	Ile-Lys	3001.04	7716.82	3853.79	3481.71	2905.69	2116.32	3692.73	5874.16	3098.23	3150.63	2971.68	2494.02	11449.4	5352.43	4508.61	4072.29	16113.6	3388.75	20758.7	4838.06	15183	6442.4	4756.99	9864.92
(M-H)-	226.082	195.238	Deoxycytidine	1918.58	2027.68	1264.67	1946.31	1584.56	1077.73	2030.05	2231.95	2136.31	692.346	1387.95	1043.79	2209.04	4072.03	2413.7	3199.89	6112.07	2978.57	6889.95	4571.14	3288.58	3710.76	4954.5	2160.28
(M-H)-	251.078	171.601	Deoxyinosine	11880.2	20012.8	20110.9	16708.4	13408.6	16978.3	44893.5	26640.3	47787.4	40350	25378.8	10479.8	29515.4	48502.6	33411	57312.4	79969.7	28021.1	105002	75222.1	61849.2	59367.4	63215.2	86079
(M+H-H2O)+	120.08	239.507	Tyramine	13818.3	24938.2	16151.1	22998.9	10857.6	51622.1	32660.1	20622.5	25005.9	17937.9	18302.9	4332.51	51364.9	33580.3	21666.1	52019.2	59110.1	42876.8	75731.5	64515.9	75269.2	61665.1	60459.4	55894.8
(M+H)+	166.085	239.589	L-Phenylalanine	18137.7	29683.5	20696.7	28486.2	15461.7	69041.6	41757.1	25928.5	29539.1	22424.1	24123.3	6048.79	64683.4	39064.8	29262.1	71499.5	76046.8	51649.1	96463.4	81327.1	97418.2	79751.3	75063.6	70465
(2M+NH4)+	290.134	383.238	Phenylacetic acid	8139.54	13191	9286.03	7480.39	13181.6	10720	10208.8	6644.5	9563.95	6551.62	6563.93	4566.96	22947.3	10841.8	9408.29	9489.01	37481.6	13988.2	38243.9	24950.2	25835.4	9763.97	28755.5	19722.7
(M-H)-	102.057	353.25	(S)-2-aminobutyric acid	626.713	1408.53	972.865	1240.55	770.41	755.474	1335.79	1031.19	1270.4	1077.42	1162.86	1389.15	2716.88	2029.3	2802.23	2556.05	2413.91	1267.1	2640.39	1989.59	3055.77	2239.25	1153.66	2790.86
(M+H)+	385.338	90.915	Desmosterol	26074	13547.8	19809.6	15606.6	24625.4	17452.8	22601.6	24195.1	30978.3	24192.5	15569.9	12239.1	32987.8	71600.4	25677.2	6655.46	34070.3	58686.3	115435	34130.5	47515.9	64948.2	29861.2	46284.7
(M+Na-2H)-	253.093	316.846	Melatonin	13130.3	8444.86	12712.2	28843.2	16430.9	11846	15630.2	13075.4	28941.3	10131.2	67486.5	54680.7	27655.2	36982.1	77386.8	67754.3	19015.5	56029	30673.4	40230	9511.88	31839.8	38290	69826.5
(M+CH3COO+2H)+	283.103	387.175	Flavone	1106.43	2049.97	2086.44	1547.49	993.748	1318.54	2084.14	1901.29	1784.36	1634.49	2079.35	862.733	1432.81	3061.14	2696.03	4116.36	8493.91	4338.6	2713.69	5021.45	1419.59	4714.4	1116.22	5663.14
(M+H)+	218.149	417.955	Ala-Lys	6521.91	25169.1	10991.9	10457.6	6891.19	6060.29	10316	15510.4	11562.3	10438	6838.41	21436.3	23470.3	14000.3	14901.4	9794.77	42668.5	21473	32352.1	13142.9	43037.5	14466.1	10926.6	33536.1
(M+CH3COO+2H)+	129.065	340.773	Imidazole	14680.1	11071	7640.57	7938.12	7454.32	10612.4	6961.04	6810.21	6241	5328.35	4056.32	6034.54	3781.2	3288.96	3067.87	4143.51	3101.04	4869.1	4112.16	3744.97	3000.39	5077.91	3594.59	3277.72
(M+H)+	271.06	23.324	Apigenin	670.296	578.944	1130.31	816.772	1886.09	785.36	1927.21	1139.81	1194.56	4715.52	360.608	435.866	2235.19	3514.05	2179.69	301.76	4359.14	1379.25	6578	1997.22	4722.02	3876.54	2917.19	2401.7
(M+NH4-2H)-	274.139	440.686	3-Deoxy-2-keto-6-phosphogluconic acid	601.796	817.916	685.138	353.818	950.787	372.987	523.16	892.192	719.076	808.004	451.092	736.858	1446.59	770	1091.69	1060.86	1651.09	908.206	2532.7	1232.57	2101.16	949.342	921.882	1891.84
(M+H)+	76.0763	313.43	Trimethylamine N-oxide	6116.42	14196.9	35221.8	31812.5	18802.7	67521.2	12730.4	9704.93	6268.21	1856.5	8235.95	10476.8	6769.99	12016.7	5729.44	11056	9179.08	11292.5	5352.82	10539.1	3703.41	10379.6	12429.1	14825
(M+H)+	112.05	226.944	Cytosine	35026.6	33056.8	23625	33883.5	39343	20438.4	40512.2	58474.7	21740.6	11898.3	59590.4	10260.3	15354.2	24759.2	10924.4	22297.5	15062.9	26878.7	14686.5	17263.8	11633.1	18383	20745.4	12125.7
(M-H)-	176.038	184.821	N-Formylmethionine	2389.36	2623.81	8314.87	21048.2	6760.43	892.632	5247.18	2880.22	2536.87	1219.73	13504.7	704.115	23774.9	8599.7	18449.9	23760.6	5741.49	13810	11432.3	9568.42	1815.21	14684.8	12820	16063.5
(M-H)-	277.216	43.031	all cis-(6,9,12)-Linolenic acid	38014.1	179273	103952	85252.2	87484.1	66593.4	81539	51693.2	56639.4	58005	82403.6	23970.7	26371.9	30253	27774.4	80821	48809.5	34889	66834.3	59309.9	43995	32690.1	25278.9	19937.4
(M-H)-	266.088	215.454	Deoxyguanosine	2972.75	3797.94	3638.37	3495.71	2349.4	3181.53	5935.16	5456.34	5880.65	5313.56	4369.72	2339.07	5158.72	7797.73	5384.11	7858.29	14294.6	4693.27	13079.7	9226.39	10655	8505.08	9409.97	12324.5
(M+H)+	220.116	260.531	Pantothenate	2607.5	2964.46	3953.13	4425.39	5370.38	7374.27	5681.81	5933.03	2988.97	7602.01	10094.1	2842.13	14377.6	10491.8	5814	10473.2	9761.36	6822.85	17368.7	11492.1	12230.8	14064.8	10890.9	14100.6
(M+CH3COO)-	193.069	161.117	2'-Deoxy-D-ribose	2901.31	939.026	2434.17	2541.98	1777.78	6142.19	1388.71	995.171	1953.32	467.694	2933.24	2066.69	4435.49	3048.19	5753.27	9622.48	2082.64	4842.23	4752.64	3415.8	924.652	3983.58	5198	8089.27
(M+H)+	104.07	353.678	Dimethylglycine	5913.93	9529.96	5908.86	8938.31	7462.84	2809.28	5775.16	10171.8	11245.1	9925.58	6846.33	9418.3	18055.8	16769.2	18315.7	17382.5	15214	10213	13248	16787.5	18864.8	16661.3	12941.7	16440.2
(M+H-H2O)+	136.075	282.371	Dopamine	5645.69	8128.84	6614.58	8350	5760.24	12539.8	13061.6	6742.41	6732.96	8453.03	7482.97	3662.87	22002	13250.8	10715	17756.3	19568.6	9852.22	31545.1	9013.95	23010.1	15515.9	10504.8	22761.4
(M+H)+	244.164	403.083	Lys-Pro	3380.83	9306.59	2674.99	4785.72	2357.2	2340.92	3983.58	4900.96	3654.16	3928.65	2993.8	3783.63	7096.89	5491.75	5576.6	3266	12487.5	5619.78	14039.9	7011.43	18723.2	6062.62	3977.24	10298.2
(2M-H)-	501.19	369.551	Muramic acid	9204.87	5210.51	7329.45	12345.8	11135.1	5267.06	6797.75	5728.2	9152.64	4996.7	19541.6	23629.7	14802.8	12904.3	29932.4	37746.6	4835.98	17531	5658.5	12856.3	9048.58	16428.8	13166.6	26631.3
(M+H)+	274.185	338.432	Val-Arg	3916.47	18822	4253.77	4535.96	5844.77	8045.62	6525.22	12299.5	5588.39	5377.48	4760.1	5280.87	17344.5	8406.51	8042.22	7135.14	30633.1	6257.85	26319	7226.37	27749.6	11299.1	11455.7	18577.2
(M-H)-	196.072	299.842	N-Acetyl-L-Histidine	2639.09	2485.44	2533.65	8941.88	1523.4	3515.11	2754.65	1084.32	2522.74	1374.93	2174.5	1540.62	13422.3	3115.6	2770.92	2226.92	8584.67	6777.64	12177.9	4813.25	4531.66	7344.4	2699.29	3227.01
(2M+Na)+	435.255	97.3175	Ibuprofen	60558.5	30331.7	47966.8	31964.6	34721.9	27296.6	25854.8	41788.2	37983.8	70657.5	31251.3	16188.2	87489	58788.3	100867	27481.3	111472	61270.6	82352.1	91388.8	60535.4	101828	79328.6	140284
(M+H-H2O)+	388.231	342.08	Lisinopril	2334.27	2835.44	2236.63	1418.75	3581.19	1613.14	5322.22	2899.76	1455.3	2391.5	3165.49	2891.26	4453.94	3865.23	5465.63	3371.28	5926.41	3362.12	8068.68	4688.59	7838.7	7072.57	5907.18	4552.23
(M+CH3CN+Na)+	230.069	246.18	1-Methylxanthine	2855.8	4294.12	3318.45	4522.86	2921.58	6662.49	5460.09	3591.04	2965.75	4067.36	4516.47	1643.5	9206.6	6403.1	6032.43	7510.32	11381.6	6002.87	11912.6	8302.62	11835.8	6868.75	7698.89	9304.78
(M+H)+	296.148	215.674	Sumatriptan	1491.53	3029.73	1279.92	1893.97	1274.87	1355.08	15115.1	1872.7	3264.76	3041.59	1349	1445.86	5942.65	19079.6	6987.26	1840.61	12966.6	2412.23	5655.21	2439.82	9409.29	3595.56	4650.93	4139.9
(M+H)+	212.042	424.252	Phosphocreatine	50462.7	28272.3	84797.3	17939.3	25411.7	18724.5	21716.4	19512.9	42746.4	38610.3	26171.4	12058	15440.2	49054.9	25445.2	12493.9	33960.4	7650.2	9176.04	14356.9	10587.4	15462.1	7995.74	13773.6
(M-H)-	135.032	161.262	Hypoxanthine	78883.8	96132.6	66858.1	123276	64213.7	153626	84421	50237.6	51793.9	96828.7	58920.9	43384.2	183212	92396.2	132936	179547	165279	433411	183651	149876	133466	136200	181514	111743
(M+CH3COO)-	618.08	421.902	ADP-ribose	806.289	1450.09	980.5	637.958	1254.66	565.333	1072.92	1814.67	1256.7	1013.98	1436.3	642.58	1481.07	1422.47	849.366	1674.27	4175.3	1142.98	4403.73	3087.41	2007.81	1454.43	2800.71	3053.41
(M+H)+	182.08	282.176	L-Tyrosine	18892.4	30880.7	23737.3	29135.2	20430.6	43246.3	39695.6	28215.7	25770.7	28382.5	27874.8	14231	68841.3	41504.6	38288.6	61677.5	70970.2	36484.7	101170	39527	81653.2	60224.8	40985.8	68002
(M+H)+	118.085	283.195	L-Valine	124262	138348	402805	175063	112364	118647	107189	123819	69358.3	61453.2	79494.3	68158.2	71191.1	64053.4	75864.1	77306.6	66601.9	73135	73609.5	78918.1	67845.2	68871	92086.6	46729
(2M+NH4)+	228.195	37.082	2-Amino-2-methyl-1,3-propanediol	38115	90824.8	121314	139972	125716	60384.8	421186	183055	416480	38983.5	217872	80213.4	12253.5	66000	133440	146246	40636.6	122741	32439.7	190044	86580.5	123143	53940.1	49366
(2M-H)-	233.077	413.7	Acetylglycine	2708.44	5521.79	4517.63	5588.47	5261.13	6560	3010.91	4477.75	4863.42	4357.9	4736.28	2911.22	10391.3	7094.27	5971.37	9025.92	18936	6110.68	21197.3	8883.48	6774.79	4294.19	7208	8522.41
(M-H)-	195.051	340.494	D-gluconate	15643.6	17018.3	18044.2	16106.9	11102.9	19184.6	22025.4	17688.7	20574	21390.4	18081.5	12557.9	45526.6	51422.5	39086.1	35358	33892.9	27362.1	29068	37457.9	25720.2	30715.6	42593.5	34228.5
(M+H-H2O)+	293.063	316.546	Sulfadoxine	4164.25	2831.11	3480.47	7684.59	5255.14	13242.8	4035.8	3424.79	7533.91	3354.52	17124.3	8594.34	10364.4	9980.08	24604.2	18325.1	4170.48	12500.5	7262.25	12261.4	3055.36	9652.9	13358.7	27822.5
(M+H)+	113.034	155.587	Uracil	21250.9	20730.9	15339	26079.8	13829.2	22312.7	27354.6	41001.5	22098.4	14359	46977.4	11618.9	12579.8	13581.2	19454.8	22179.8	2157.64	15695.1	18863.2	11088.9	12607.1	8861.72	10335.4	10491.5
(M-H)-	225.099	400.671	L-Carnosine	39343.6	67816.8	41384.8	57814.3	54042.2	29868.5	59191.5	85588.2	109357	106934	84178.8	101200	102830	115346	113157	125913	109048	138655	146766	128158	132545	94646.3	143993	191763
(M+H-H2O)+	241.078	284.757	His-Cys	1470.39	639.889	524.759	981.844	510.347	578.889	864.338	456.125	783.322	848.327	669.948	504.268	1438.09	1711.81	1193.6	1454.59	1152.07	576.408	2431.79	1468.5	1593.33	2213.1	1395.12	1446.28
(M+H)+	829.286	432.733	Maltopentaose	3931.83	4846.37	3048.82	3530.97	4599.7	6148.38	5355.06	2799.25	2993.48	2274.67	5602.26	1356.2	2608.44	2405.33	2225.26	2865.88	729.112	2657.12	2275.34	2463.26	2313.77	2776.73	2187.96	1399.81
(M+H)+	118.086	257.812	Betaine	462013	781673	1.14133e+06	866579	459078	530628	487537	581845	295817	198766	277907	203339	296503	319984	254983	309519	259834	213224	353553	386081	287295	334151	365179	235308
(M+H)+	300.289	94.8555	Sphingosine	2223.81	6174.91	2525.08	8746.86	2002.32	3892.63	3989.54	4033.53	2501.55	1855.8	3858.78	9299.97	3313	5014.2	6362.22	16857.7	6219.11	4615.71	6345.73	7020.18	7507.68	6300.89	8362.59	5498.87
(M+H)+	253.092	172.019	2'-Deoxyinosine	4147.11	3076.81	2991.98	6135.64	1320.54	4426.83	7628.41	6878.54	5257.8	4799.85	6360.23	5820.58	4618.06	6585.1	4834.91	13934.2	9431.95	7159.74	12937.9	11948.3	8904.85	9052.68	12573.9	9688.65
(M+H-2H2O)+	283.125	336.529	His-Tyr	1338.03	1570.15	1097.82	1751.15	1249.81	2323.25	1809.14	1180.41	2054.9	2400.74	2124.66	1025.73	2726.57	2933.38	2312.19	3863.34	3752.3	2774.87	6155.67	2926.81	4101.14	3249.87	2564.15	3429.41
(M+NH4-2H)-	290.098	418.56	Phloretin	2889.75	3937.8	2540.88	4431.26	3101.23	7070.63	4713.54	2442.39	1392.31	2968.39	2902.94	2689.48	6800.3	4088.87	5531.62	9568.35	3462.64	3642.07	10993.2	6685.66	8923.25	5983.27	6830.01	9153.51
(M+H)+	137.045	161.639	Hypoxanthine	261754	214585	152412	384879	144921	399847	240995	171131	203773	310505	190563	187256	438153	254058	405253	553966	436005	1.06442e+06	444254	437452	357481	404576	512244	374944
(M-H)-	173.009	424.806	cis-Aconitate	10895.1	17193.3	16454.3	12858.5	15838.4	15632.7	15468.2	23155.5	28736.1	25825.2	12513.5	11236.3	8386.62	12101.3	15284.9	10330.2	6685.83	13159.8	6205.08	10808.4	6331.04	5686.25	11493.8	6400.07
(M+H)+	170.091	344.527	1-Methylhistidine	9579.13	19846.8	11904.8	14601.8	9555.42	9986.38	19440.3	15908.8	17588.8	27287.2	10888.1	9339.85	31675.5	25734.4	26461.1	35412.3	23777.4	16287.7	19996.9	32741.3	26291.7	22034.9	59018.1	35443.2
(M+H)+	244.092	226.899	Cytidine	46041.4	41226.5	31251.9	46014.6	50865.4	27269.8	57299.2	77497	28995.3	18833.3	78696.7	12735.2	20520.7	28669.4	25296	29707.2	21026.9	37511.2	30399.6	27940.5	17715.9	27599.7	26437.1	16431.8
(M+Na)+	227.066	398.284	Gly-Glu	142416	753.895	147187	3786.3	202585	4565.54	3948.15	3966.04	2151.35	2458.41	4859.15	1179	4547.56	314691	5320.23	337690	5671.65	5584.2	10024.8	3864.97	4964.51	4698.16	425478	4113.07
(M+CH3CN+Na)+	336.086	367.013	Naringenin	8698.12	9283.54	7574.82	4493.74	9141.55	5477.71	8485.2	12750.4	9512.21	7947.13	14140.8	8264.25	5065.39	5075.78	7608.24	4547.41	2741.56	6530.12	4159.5	4136.09	2001.64	5400.59	3157.16	4359.02
(M+H-2H2O)+	242.112	185.794	Arg-Cys	2864.31	3707.68	1452.82	3000.88	1203.9	2016.61	3124.62	3338.83	2430.66	1137.22	2147.57	2053.21	2131.82	3588.31	3120.51	6879.18	5726.25	5608.89	7142.45	5355.4	3902.19	4512.08	3800.36	3070.46
(M-H)-	402.992	427.759	Uridine 5'-diphosphate (UDP)	62002.9	34898.2	47913.7	27922.4	41199.9	37744.1	65732.2	71496.8	63843.6	56051.2	60438.7	8540.41	24816.7	38486	37705.5	39020.7	21564.2	25110.5	44353.5	23146.4	24779.8	28125.3	23403.1	30281.5
(M+H)+	489.113	424.19	Cytidine 5'-diphosphocholine (CDP-choline)	65121.3	68373.5	58275.8	48056.5	87736.1	63668.1	74675.1	69650.6	64722.9	58913.2	113688	24009.9	35066.2	47448.4	56135.2	41060.4	31984	30908.7	49208.4	49791.2	28737.6	42579.4	39398.2	26745.7
M+	344.071	366.998	Thiamine monophosphate	3344.36	2773.86	2030.33	1575.46	1365.89	1702.53	2353.21	3384.96	2264.51	1767.73	1209.32	2038.75	1479.02	1213.33	1431.66	1584.45	763.293	1247.09	1425.73	542.688	312.354	1149.21	1205.91	1081.77
(M+H)+	245.075	155.732	Uridine	9861.66	11878.3	7843.91	15125.6	6438.06	11209.7	14534.3	22472.9	11182.7	7350.45	22118.3	6050.09	6805.11	6261.74	10149.7	12313.7	3702.66	6977.75	7663.46	6736	5448.2	7674.85	6073.55	5797.06
(M+H)+	216.062	374.764	sn-Glycerol 3-phosphoethanolamine	56593.5	61235.2	52736.6	40519.1	49904.3	50120.4	99562.4	100169	111794	80841	94550.5	29749.9	42980.7	53814.9	57248.3	50553.6	21979.7	35442.7	64584.5	32422	29345.1	37081.9	28893.6	39216.2
(M+CH3COO)-	303.081	154.124	Uridine	42135.4	32920.2	43980.2	44566.6	33655.7	39530.4	48209.6	72255.3	56724.1	32681.4	52511.2	8181.06	17660.6	29546	29332.1	33700.5	26170.9	25918.5	37543.1	25532.2	21516.3	30907.8	21505.2	21040.6
(M-H2O-H)-	191.019	107.713	D-Galactarate	201354	533569	151484	98683.9	82184.9	141636	213526	264397	83114.1	128871	54511	157533	115687	50485.7	16714.5	147963	180402	34135.5	71020.3	122900	79330	70881.4	195424	43906.4
(M-H+2Na)+	172.107	321.841	Coniine	1379.21	636.352	899.989	1589.54	674.325	1679.38	758.488	604.766	807.59	598.474	1086.05	828.564	1865.61	1541.72	3271.97	2777.46	998.029	1287.62	1685.69	869.895	882.9	1638.47	1913.12	3146.8
(2M+K)+	331.204	134.543	(3-Carboxypropyl)trimethylammonium cation	3575.78	196177	13810.3	7899.68	87775.1	3573.09	376359	215867	327317	141269	60723.1	722.982	74386.4	25306.5	37449.4	52322.3	53939.4	23708.1	64899.6	125290	257039	57470.5	145172	30576.3
(M-H)-	111.021	154.228	Uracil	18035.6	25433	22982.9	29161.6	23598.7	22848.4	30393.8	38850.8	35277.9	23929.4	44001.1	11641.3	14717.7	12756.9	21379.5	33866.7	8911.1	20149.8	20593.6	13314.5	9443.93	14824.9	18402	8832.95
(M-H)-	309.278	40.453	2E-Eicosenoic acid	127359	309123	111308	129831	242612	118786	155482	206709	113992	75646.1	191653	42503	77852.5	65928.1	85304	117621	74762.3	99635.9	85116	121720	87298.9	95501.9	123589	106864
(M+H)+	205.096	239.385	L-Tryptophan	5561.49	7688.14	6984.69	6927.19	5909.36	12070.1	12600	7476.88	9510.39	8978.8	9205.56	4434.52	19003.7	15872.2	10728	17393.1	15070.5	10123.8	22808.3	16838.7	16721.9	14328.7	14607.9	16936.5
(M+Na-2H)-	180.066	282.61	Isovalerylglycine	33548.7	55307.3	40111.4	46992.9	35228.8	75739.4	67581.9	50344.3	38150.5	46414	48827.3	22145.3	96718.6	68389.7	62127.6	111166	97704.7	56807.8	172017	67722.9	120187	84962	60449.7	108096
(M-H)-	210.028	424.005	Phosphocreatine	8797.43	4393.94	11740.6	3330.27	4419.19	2994.09	4001.11	3138.8	6979.63	6864.98	3732.87	2557.53	3322.43	8167.37	4096.55	2164.29	5254.81	1565.22	1914.35	2560.93	1891.3	2973.71	1605.74	2160.5
(M+H)+	277.102	443.675	gamma-L-Glutamyl-L-glutamic acid	55314.9	122074	49199.1	104262	117010	76687.1	59151.2	99496.2	60456.2	65392.2	117751	25285.7	64608.5	58089.8	42472.8	71533.6	52797.4	52763.7	49577.4	33111.5	34711.6	37000	34044.5	62224
(M-H)-	145.015	353.118	Oxoglutaric acid	12534.9	37207	25348	36593.5	28707.4	9481.64	32451.3	39852.1	23600.9	27199.3	45524.1	7990.26	17914.7	27582.8	29034.8	17253.9	16913.9	24443	15007.8	15407.7	9401.19	10145.6	9684	12474
(M+H)+	148.06	380.113	L-Glutamate	308522	357080	183367	281633	345207	273307	238005	320106	226717	263987	317165	93117.3	190009	177146	162350	191440	225679	172878	195765	117955	121899	151433	128284	162733
(M-H)-	131.047	360.206	L-Asparagine	12546.1	14990.9	10549.3	15805.9	16414.5	13241.1	10870.4	11481.6	14220.9	12711.8	13137.3	7847.6	28966.4	8056.77	15446.5	19856.5	29167.2	19099.4	34414.7	27321.2	26268.9	20827	35368.9	31081.6
(M+H)+	324.058	438.711	Cytidine 5'-monophosphate (CMP)	34536.7	31586.2	34058	25724.7	51872.3	26643.9	30222.3	62424.7	20232.6	16675.7	50858.7	17413.2	34632.2	17855.2	16311	14665.9	22680	22820.7	24976.7	20108	17073.9	21847.7	15959.5	12881.3
(M+Na)+	123.043	282.101	Glutaraldehyde	1526.21	1911.31	1577.51	2215.69	1564.49	3716.68	2876.41	1954.07	1853.16	1872.52	1967.82	786.318	4947.98	1148.95	2949.04	2774.98	5438.43	4062.92	6350.18	2488.45	5272.07	4069.29	1982.21	5305.85
(M-H)-	346.053	386.53	Adenosine 3'-monophosphate	21675.4	29083.8	15649.5	23822.1	33874.8	30406.3	28315.6	21408.1	16631.3	18739.1	28951.2	9942.42	17868.1	12415.7	12781.4	11813.4	15495.2	15182	20784.6	10348.2	20142.5	14314.7	7831.07	13151.1
(M+NH4)+	208.143	219.936	N-(omega)-Hydroxyarginine	12457.9	8643.55	11867.3	11695.4	6803.98	14123.4	8730.4	4856.28	7464.76	5342.35	11977.5	7424.58	3170.47	6948.98	6408.36	6090.02	5769.41	12331.1	2917.78	7608.5	1137.59	3563.78	3739.04	3567.12
(M-H)-	289.114	452.174	Argininosuccinic acid	7262.21	8577.67	6682.89	10681.8	8378.58	16622.2	9018.84	5423.03	4382.34	5015.18	9989.19	2616.92	6323.26	4705.46	3059.52	6883.79	3114.47	4160.4	5852.13	4183.37	3718.94	8540.21	6108.13	3404.66
(M-H)-	255.232	43.8635	Palmitic acid	295226	417398	465906	353320	232519	381289	190374	292852	286201	264046	202508	238423	112446	102421	186028	298983	201473	214395	97325.2	303554	74908.4	138837	226595	107745
(M-H)-	498.286	136.011	Taurochenodeoxycholate	1.2796e+06	122604	569860	170690	1.10843e+06	379523	353223	133082	428471	139715	61775.2	38292.8	247708	298680	342564	18220.2	160515	183556	402255	71130.5	252131	201681	136666	882670
(M-H)-	218.103	260.632	Pantothenate	9130.91	11583.7	17309.4	12690.9	8909.22	28112.8	15423	14931.5	11845.9	17265.7	24662	4080.3	34729.4	23483.5	21340.5	26234	31880.8	15211.4	42648.9	28991.7	31357.3	35151.9	27890.8	28148.9
(M-H)-	304.032	306.339	Cytidine 2',3'-cyclic phosphate	4995.24	6446.63	4152.29	4732.85	6903.49	4822.09	6023.19	7557.18	7758.99	3586.71	9019.92	2099.29	3028.59	4628	3683.49	1882.22	4124.92	5620.43	4471.93	3110.23	2329.06	4448.99	2024.89	3722.77
(M+H)+	231.17	39.2525	Val-Leu	7415.06	3083.61	2916.77	8212.71	10243.1	5626.28	12024.6	9320.66	8316.1	4181.26	7213.37	3685.48	14941.5	10801.1	10607.9	5814.34	23518.1	10044.4	30304.9	3154.36	8654.22	12612	13145.6	12920.5
(M+H)+	198.086	299.955	N-Acetyl-L-Histidine	6295.21	6739.6	7856.68	33599.4	4447.29	9233.23	6409.76	2794.6	6298.29	3555.32	2442.45	6761.2	34210.8	10236.3	10714.9	7034.23	17027	22449.8	18468.2	13908.6	10211	15054.9	6221.96	10089.2
(M+H)+	203.138	382.877	Ile-Ala	14641.9	15684.5	10340.1	9880.08	15554.8	16551.9	20696.9	18584.3	13240.8	14288	16247.3	5257.77	9813.88	7139.35	8893.67	11445	8023.36	10373.6	9942.35	6757.28	8141.14	9286.53	10067.7	8930.62
(M+H)+	131.117	309.815	N-Acetylputrescine	16690.9	3232.32	11107	12377.6	10023	19255.5	9829.04	3489.29	6850.53	3618.39	12114	8161.27	4196.28	6981.41	6858.44	3807.41	6175.12	7549.58	4473.42	5958.81	2205.75	10839.2	4621.33	3349.09
(M-H)-	146.047	380.049	L-Glutamate	379241	451909	292197	369692	494014	376041	317154	432440	372528	400330	384682	136045	278971	280763	236608	252523	250941	241210	291198	168165	169432	218385	209448	230365
(M-H)-	323.027	422.075	Uridine 5'-monophosphate (UMP)	289050	291168	375370	226716	298002	270660	345659	490480	252537	203189	327822	93152.3	179508	186320	159073	143550	205607	211614	285003	234421	160780	175809	172728	136059
(M+NH4)+	315.147	206.375	3'-O-methylguanosine	3839.97	6162.87	4840.53	3551.78	4048.64	6251	5606.99	4976.28	5546.96	5346.08	4074.72	8468.67	6455.92	9735.61	8124.02	5663.73	7441.05	7044.96	12952.9	7717.94	8666.12	11336.9	6442.05	8864
(M-H)-	203.082	239.373	L-Tryptophan	8942.29	11481.3	9582.6	10032.6	9196.52	15525.8	17623.2	11093.5	13538.1	13263.5	13762.7	4287.82	23792	22179.1	17549.8	24257.6	20547.2	13245.6	30484.8	22611.1	22430.6	20360.3	23574.4	23803.2
(M-H)-	171.006	413.699	Glycerol 3-phosphate	102907	124899	142060	96239.5	116962	148795	116781	85153.5	78070.6	68053.5	176080	43187.3	65282.3	99121.9	92207	83856.5	54803.4	54172.3	80493.1	52895.8	52103.3	78357.2	59616	58702.3
(M+H)+	313.153	117.188	Phe-Phe	4553.98	5997.6	5238.97	4635.72	6346.17	17988.6	18124.3	6250.09	6342.5	9341.91	5362.29	3489.4	28114.2	8346.65	8187.21	8558.18	19209.6	12356	29032.2	9746.42	15703.4	14282.5	12777	10911.7
(M+CH3COO)-	356.101	73.22	S-Methyl-5'-thioadenosine	4898.72	12036.2	6697.68	7445.86	3001.24	3730.93	45564	5526.61	3601.11	2133.16	10168.2	3349.39	2409.5	3897.94	6577.66	9984.1	4342.85	19090.2	2560.09	6407.11	3657.53	3749.51	5492.34	2132.16
M+	260.134	369.858	Ile-Glu	370.26	2620.18	12341.5	12763.8	11636.4	8952.56	2605.15	27908.3	26542.7	12818.1	2376.83	4311.04	8068.47	5122.77	7077.15	5423.12	7737.15	6152.21	10765.1	4817.53	3702.98	10109.3	5734.48	6527.43
(M-H)-	297.241	62.573	Nname,cis-9,10-Epoxystearic acid	30641.2	43772.6	13609	22641	27148.4	26935.2	26158.1	22810.8	16483.4	29830.9	82401	1985	12759.4	14893.7	21429.9	27270.4	25477.6	23620.3	22507.4	22664.9	20353.9	20991.1	19181.8	9337.21
(2M+H)+	269.127	40.812	2'-Deoxy-D-ribose	147558	122831	134923	158124	92810.7	217935	156742	91939.7	82753.7	38082.1	189202	32030.3	25889.9	86932.8	100403	138162	53253.7	161855	72963.8	73708.2	32787.5	73130.6	60173.4	104367
(M+H)+	173.02	414.019	Glycerol 3-phosphate	25028.8	32082.4	38905.7	30208	26519.8	36873.3	31832.2	25432.8	21566.3	21894.2	47190.7	12361.3	17520.9	24101.5	25975.7	23812.2	13366.3	15057.6	23246.2	13551.4	14815.3	23475.7	14202.5	18100.5
(M-H)-	128.036	380.029	L-Pyroglutamic acid	46591.8	57804.1	36985.1	48160.4	70185.1	45680.6	42789.3	55832.2	48003.2	49930.5	53888.2	19440.3	35349.7	34586.2	23798.8	31830.2	48346.3	31184.3	38048.6	23549.8	24213	28228.1	25888.9	30256.2
(M-H)-	173.093	337.815	N2-Acetyl-L-ornithine	4358.68	3281.03	4430.05	9306	3166.37	15022	3873.43	692.503	4175.29	1190.64	8228.96	5238.04	6424.08	7855.88	10273.1	18200.8	7109.46	9561.86	6100.76	8232.4	2546.41	9686.64	7662.08	13889.1
(M-H)-	277.085	350.828	gamma-Glutamyl-L-methionine	1932.74	4575.14	4249.73	5975.07	3590.32	1101	5528.54	5944.48	4018.81	4912.7	8573.53	2287.72	9952.92	9360.97	6620.36	12120.7	5213.29	4982.53	8309.95	7018.24	7781.53	6219.95	8955.91	9640.89
(M-H)-	345.212	369.387	Cortexolone	751.4	3841.67	1756.47	1920.81	1096.45	2177.51	1470.93	2831.88	1977.54	1915.85	1723.46	1401.11	3312.37	2564.53	1461.76	3488.45	6493.5	2759.14	4452.06	2283.09	4936.33	3282.29	1435.4	3870.65
(M+H)+	276.165	386.855	Arg-Thr	4622.04	15360.3	5229.22	4538.53	2614.51	4556.24	6768.94	10180.9	5025.61	5092.32	3914.25	4489.58	14634.2	6138.58	8429.51	6263.73	15550.3	7262.64	20127.4	5577.83	19158.5	6114.47	6093.8	12138.9
(M+H)+	102.091	277.461	Betaine aldehyde	7736.95	12095.8	12171.6	13902.5	10041.8	10339.5	10773.2	10792.8	10639	11350	15131.3	5279.59	6532.73	7614.24	8262.67	7658.58	6436.93	6602.45	8886.2	6798.01	6958.65	1144.51	8338.37	9453.51
(M-H)-	114.057	294.672	D-Proline	16657.9	10348.1	8879.06	9132.56	32641.7	17907.4	10479.6	8662.72	6283.32	5451.44	8492.78	6020.32	23244.7	19285.9	13937.6	22229.1	28720.9	13127.5	30490.7	16379	30608.2	16976.8	17547.5	22686.1
(M+H)+	116.07	302.204	D-Proline	43205.6	30639.8	23352.7	25289.3	71355.2	39270.3	29133.5	23256.6	24600.7	25204.2	18188.7	21965.2	56515	45587.1	40284.5	56618.9	78522.1	39214	61181.9	46794.1	86350.4	47503.3	39746.2	64079.2
(M-H)-	282.083	246.57	Guanosine	53414.1	54620.5	44645.2	66881.6	64969.6	74305.5	85432.3	57724	62515.8	66717.4	80941.9	24650.3	122858	96045.4	77848.6	167881	90658.5	84135.5	142003	75316.2	157236	108070	79281.9	146278
(M+H)+	133.06	360.73	L-Asparagine	10252	14117	9980.62	13424.7	11756	8194.48	10828.4	10349.3	11417.8	10268.7	8497.65	6714.62	22722.2	15060.6	14245.7	11992.7	19562.4	14222.9	26608.4	21737.3	17109.3	16314.1	21110	22004.4
(M-H)-	322.043	438.551	Cytidine 5'-monophosphate (CMP)	51898.1	40753.1	47500.6	38829.7	43213.4	39052.7	45544	57619.5	28538.9	24251.8	33271.5	13149	28775.6	25101.5	21972.3	19573	32171.3	30691.8	30402.2	28869.8	23789.6	26802.1	25198.7	20399.9
(M+H)+	102.055	380.143	1-Aminocyclopropanecarboxylic acid	15213.1	19585	8159.1	13285	19451.3	10821.9	14390.5	12691.6	11439.4	12780.8	16863.6	4348.3	7526.1	9859.67	8034.9	10889.2	14355.9	10736.3	10535.9	7446.97	5794.3	6392.75	6562.38	9780
(M+H)+	277.138	432.94	L-Saccharopine	7276.25	116398	15202.3	9818.39	5789.17	4058.05	6197.68	62083.2	10828.8	9701.52	8982.19	7669.62	24406.3	24570.7	19877.9	9183.5	224307	30973.9	27070.7	20166.9	36026.7	11494.9	23506.8	32520.5
(M+H)+	126.065	185.552	5-Methylcytosine	6266.08	4920.62	2908.16	4738.29	1727.2	4029.29	6574.66	5273.77	5020.45	2560.92	5362.95	2985.27	2938.55	7941.49	5765.82	9213.3	10551.1	8727.94	10610.3	10021.3	6148.29	6954.7	7545.29	5252.47
(M+CH3CN+H)+	271.138	307.151	Pro-Asn	1561.08	2833.39	1082.47	1913.61	1840.84	2452.8	974.557	1784.13	1593.81	1437.27	1426.1	817.376	442.86	1580.19	1260.13	1185.35	689.65	1191.97	1425.59	1180.68	1014.58	1038.07	1027.75	955.768
(M+H-H2O)+	157.096	277.938	N2-Acetyl-L-ornithine	2721.71	2226.69	2117.68	2261.73	1614.33	3200.94	1768	1521.58	1538.69	1631.21	2564.33	2321.29	3093.45	2964.75	4003.6	5965.36	3858.62	3821.53	2678.07	2571.34	2167.23	3477.29	3048.87	4151.62
(M+H)+	325.042	422.329	Uridine 5'-monophosphate (UMP)	68085.8	70134.3	87499.2	58502.6	66341.1	64435.6	85474.4	127230	52649.9	48032	68581.4	23803.1	52415.5	41153.6	37760.6	38515.2	57856.5	54402	65704.6	50107.6	35762.1	46763.5	40889.4	39376
(M+Na-2H)-	244.095	162.032	Bufexamac	20778	44446.1	33681.3	26551.3	26490.1	20213.4	35294.7	61485.7	17480.5	21024.3	32270.2	113572	34720.6	23479.4	20121.8	176157	28213.1	34990.2	21958.3	76312.1	31706.3	10037.4	47815.2	27722.8
(M-H)-	445.049	428.698	CDP-ethanolamine	28524.8	18103.5	17825.2	13657.6	19896	13837.6	19576.8	21375	13231.5	9711.33	19544.2	4929.43	12628.8	10891.2	10953.6	8827.29	13177.8	12214	18546	7652.91	9308.16	13063.2	12130.6	8964.12
(M+CH3COO)-	368.996	418.598	D-Ribulose 1,5-bisphosphate	13705	9982.83	17878.6	13103.5	10752.9	15551.4	17016.9	11347.1	8615.35	10653.6	12703.1	2511.45	9646.77	12691.7	13060.3	9032.48	6120.32	7454.91	9739.75	7151.91	6324.6	6304.75	8813.91	4861.73
(M+CH3COO)-	185.057	350.245	Thymine	22406.3	5284.07	15799.1	44805	34709	19614	8946.35	3111.51	5009.46	3128.04	28024.9	12739.6	11760.3	11233.4	17837.2	15305.8	6101.09	7601.58	14689.2	5986.12	2842.42	10454.2	7983.97	15576.3
(M+H)+	232.139	420.345	Gly-Arg	2788.93	6198.34	2595.04	3667.97	2431.6	3145.61	3284.25	2883.48	2845.67	821.945	2357	6025.25	2971.51	3087.53	3568.74	4100.71	7956.88	4345.6	5291.85	4011.32	5591.46	3635.96	3454.28	8670.57
(M-H)-	341.107	432.535	D-Maltose	231510	267796	225340	281276	280959	305001	296716	206422	172140	204491	328541	108984	204754	181258	182755	214963	55329.1	175434	163282	157489	147686	173491	189304	104885
(M+H)+	219.097	391.336	5-L-Glutamyl-L-alanine	44204.9	55119.2	40102.1	69382.6	77050.5	75923.5	63118.6	52978.7	46760.7	60742.9	93663.6	14713.4	45523.4	47526.9	36079	43469.7	32569.2	30324.4	59050.8	36759.3	34382.2	33029.3	51695.8	34628.9
(M-H)-	172.098	181.562	Acetyl-DL-Leucine	1851.97	1078.68	2020.27	2793.06	2433.4	2914.59	2089.67	1418.2	1543.7	1945.88	3484.14	1190.65	4404.87	2933.99	2222.28	3851.28	2795.66	1748.3	6689.65	3503.64	2963.85	3645.04	3819.5	4960.92
(M+H)+	332.074	399.675	2'-Deoxyadenosine 5'-monophosphate (dAMP)	8019.31	9975.5	7984.43	6910.08	9988.87	7587.65	4957.47	9773.23	2617.83	4052.41	7369.51	2504.47	5863.01	4621.12	3906.2	5062.34	3754.34	5873.86	4805.59	4561.17	3898.26	3797.04	4773.06	5104.93
(M-H)-	281.16	284.464	AG-17	3340.63	730.239	696.759	2908.45	4690.15	903.645	4462.96	502.505	538.445	2494.39	512.671	660.207	3632.03	1870.65	3595.57	2644.55	2172.72	1987.68	11541.4	1556.05	770.756	4086.7	2003.28	4656.17
(M+H)+	447.066	428.809	CDP-ethanolamine	10974.3	8033.86	7247.75	6629.16	8025.3	6622.88	7778.81	10830.9	6686.48	5187.92	8525.81	2776.34	4455.6	4895.25	4081.58	4844.33	5202.08	5106.41	8693.21	5152.21	4548.52	4758.86	4990.02	4497.31
(M+H)+	1006.35	323.066	Palmitoyl CoA	809.2	1564.73	848.7	906.461	1284.89	239.649	934.799	1289.83	700.756	874.813	2130.19	389.009	884.17	789.281	676.213	1006.5	883.243	330.067	1207.07	547.329	437.052	478.324	344.72	607.192
(M-H)-	307.262	40.478	11(Z),14(Z)-Eicosadienoic Acid	45893.7	103202	41786.8	50989.6	104138	58753.5	84443.2	72186.6	48087.5	33183.4	68244.9	19111.4	38218.9	30930.7	32396.3	51246.2	38515.7	40464.4	60595.3	46885.3	42138.3	43543.8	45574.9	37478.9
(M+H)+	227.113	400.893	L-Carnosine	139772	241406	139037	206414	202936	85553.4	175807	294418	270596	269161	323001	217335	305665	313232	333292	341086	280366	347699	432871	408576	304603	283777	426235	426068
(M-H)-	152.003	171.669	L-Cysteinesulfinic acid	76170.4	23041.1	43483.5	73911.8	69400.3	63029.4	21076.4	13270.3	15125.5	5439.91	46512.3	69158.2	38265.5	38699.8	30206.7	42846.9	8583.36	26458.4	8246.3	11569.4	2407.68	9883.56	11593.3	36711.3
(M-H)-	129.02	353.569	Citraconic acid	14738.2	20596.5	51871.7	18100.9	25269.3	13325.1	22999.5	30623.9	15368.5	12265	17262.8	9759.41	17570.4	48503.1	45955.9	27196.6	28850.8	32393.1	37654.3	62236	19667	56516.2	42442.7	26458.5
(M-H)-	275.087	443.704	gamma-L-Glutamyl-L-glutamic acid	15369.9	28899.4	13361.9	24249.3	26341	17998.1	14441.3	24140.2	16167.9	18313.9	24665.9	8920.57	18139.5	15197.6	12109.1	16323.5	15534.5	12174.1	14018.4	7749.87	10274.2	9742.83	12394	14257.5
(M+CH3COO+2H)+	363.175	319.76	His-Phe	8709.22	2850.59	4896.81	1862.85	2171.81	2081.28	8197.38	8712.23	6504.7	5083.7	6137.61	1191.14	1322.24	4118.44	1829.85	10850	5590.3	2390.6	1768.36	3758.09	1240.18	1412.69	1148.31	6054.52
(M+H)+	731.604	144.826	Sphingomyelin (d18:1/18:0)	14766.1	10915.3	9090.15	15269.2	10192.2	12313.8	12919.5	13117.1	16647.3	11680.6	13894.1	4037.5	19728.2	19755.8	19932.1	53945	18638.4	19891.5	18375.7	10986.9	16337.9	23260	18655.2	18549.1
(M+H)+	279.169	143.518	Phe-Ile	18830.9	20355	17376	19029.2	16994.8	18002.2	20282.7	20871.3	16560.1	18026.7	17086.1	17759.6	21589.9	18962.2	20996.6	21744.1	42994.7	20857	55658.1	22740.9	62714.8	23908.9	24167.3	24525.1
(M+CH3COO+2H)+	232.091	318.171	Metronidazole	3242.77	1304.58	3267.83	9687.75	2581.53	13432.6	2492.14	1293.24	1809.75	573.787	5024	2555.48	3984.08	685.653	1130.82	12241.9	2563.64	4898.48	1139.76	1030.05	952.936	818.138	779.316	853.129
(M+NH4)+	246.241	69.7855	Myristic acid	667.623	1230.87	777.946	1440.57	4219.83	3791.37	3121.22	1361.36	1032.89	868.269	945.007	15893	1650.16	796.869	959.693	1115.32	2478.57	1067.38	2034.36	3325.76	779.269	3889.83	1028.85	1092.47
(M-H)-	129.02	424.937	Glutaconic acid	6389.18	11355.2	11029.7	8751.6	7749.87	11423.3	6673.6	12421.8	16833.7	13547.6	8796.02	7460.7	7493.88	7067.23	8779.6	7935.25	6271.12	8341.45	4066.2	6946.37	3818.22	6763.82	6906.16	4775.71
(M-H)-	191.02	480.452	Citrate	328995	359126	602931	401267	429768	316132	524524	947531	504773	728590	394868	357103	299221	309016	544189	563863	205884	407988	231136	292186	208983	244689	332028	180057
(M-H+2Na)+	260.052	454.558	Kinetin	6161.03	3474.29	4973.63	5166.88	6540.09	7275.68	7180.89	4998.17	6263.92	6275.12	7397.45	3492.44	4028.41	4931.78	4730.15	4971.03	2711.54	4495.4	4352.55	3737.74	3397.48	3110.54	3506.7	2255.33
(M+H)+	302.145	226.953	Pro-Trp	9369.07	9785.05	6185.43	10015.6	11236.1	5962.25	11651.4	15343	7158.6	5944.5	16813.9	4084.13	4545.87	6927.03	7618.03	8488.11	5699.93	7381.35	8091.63	7363	5802.27	5314.19	6078.32	5450.75
(M-H)-	214.048	374.512	sn-Glycerol 3-phosphoethanolamine	195351	148420	150900	140443	140391	157280	204657	218210	228679	196508	205021	94983.4	124559	138737	159363	144563	52374.3	118925	158212	116429	89971.4	95924.5	118333	100637
(M+H-H2O)+	325.112	432.861	Isomaltose	188696	217771	156606	183992	216173	228544	231121	179118	141827	148176	237640	93762.1	149685	139072	145527	147385	54749.4	123712	133700	130128	126029	140560	145563	94057.5
(M-H)-	279.232	42.459	Linoleic acid	299765	856249	365295	800974	643031	498139	513136	437170	485683	411431	346965	201232	261603	241475	246838	833805	376255	316323	404513	294179	360754	298306	263851	217465
(M+CH3CN+Na)+	315.133	193.044	Acetyl Tyrosine Ethyl Ester	37737.6	25451.6	40565	37247	23929.5	31686.8	56366.1	28114.4	26300	15225.1	55456	24038.7	18205	67117.1	76767.8	61011.6	57829.4	70910.6	34315.5	48365.8	37730.1	62246	46501	85815.5
(M+H)+	664.114	417.337	Nicotinamide adenine dinucleotide (NAD)	10665.1	13502	9737.58	6987.54	14448.6	4947.44	14078.2	18094.7	20511.9	11980.8	18344.8	5616.25	6022.96	11518	10322.6	9480.24	11892.6	5638.61	8720.06	6502.98	4934.77	8679.86	6350.51	14020.4
(M-H)-	134.048	152.054	Adenine	179843	147151	85417.5	100893	77720.8	166298	115061	77646.9	59628.6	196156	57992.8	44454.7	79624.2	46233.1	122844	254666	249273	106496	430647	220085	271081	88854.5	246570	144694
(M+H)+	343.123	432.118	D-Maltose	39156.3	40962.3	29377.1	37328.6	44001.8	47606.3	45336.5	35900.4	30359	30724.9	49979.2	17177.9	31224.3	27158.3	30635.7	31679	11578.8	26249.5	28490.7	24344.9	25657.3	27858	26745.3	21733.6
M+	246.107	347.417	Pro-Met	7529.18	8990.58	9049.75	8901.73	8325.63	12485.3	7356.37	7243.3	5005.52	6072.72	7700.01	4616.13	4749.13	3899.54	4981.72	6518.25	5153.26	5052.73	2605.69	5225.22	5374.02	7158.55	7080.2	5678.72
(M-H)-	227.066	113.603	2'-Deoxyuridine	5003.4	22158.1	11149.1	14374	8607.39	19124.8	12978.5	19843.1	8145.72	9031.66	17125	10114.7	7439.82	16105.8	18700.6	47610.8	11905.7	18712.2	30722	30385.1	17625.2	18886.5	25058.4	14868
(M-H)-	487.096	423.916	Cytidine 5'-diphosphocholine (CDP-choline)	9375.28	10507.4	8484.92	7188.8	11482.6	7806.1	13362.4	10073.1	8894.11	9253.95	16091.8	3775.45	6690.33	8099.23	7876.52	6377.62	6590.49	5836.71	8520.49	7203.79	5464.03	7395.71	8112.17	4602.55
(M-H)-	124.008	279.749	Taurine	23278.6	29743.3	18150.9	12484.9	23753.2	29116.5	31099.4	22716.7	35191.9	31792.1	20026.2	8425.08	20322.3	25344.7	11606	22364.6	17740.8	15850.2	18529.7	9166.42	16164.4	12812.6	12726.8	22902.2
(M+H-2H2O)+	262.102	420.628	Duloxetine	12106.3	8445.5	9431.82	16910.2	13261.5	10394.5	9060.04	13533.8	10127.2	12529	13263.4	10487.5	24242	16391.9	16754.5	20385.7	16102.8	14907.8	21325.6	17619.5	15562.5	12941.7	25049.9	21257.4
(M+H)+	87.044	353.673	4-Hydroxybutanoic acid lactone	3720.34	7050.36	5551.99	6246.34	5204.8	5481.67	4488.11	8323.19	7462.81	6941.01	4013.83	5987.38	12581.5	9182.61	10870.6	11792	9055	5578.67	6639.01	1522.07	11733.6	11676.7	7859.93	11903.3
(M-H+2Na)+	286.086	456.136	Tetrahydro-L-biopterin	46955.6	15820.4	47318	10779.7	14918.1	49296.2	20315.6	19418.2	17722.6	47596.6	51599.9	11933.5	43652.6	43387	40750.5	50424.6	4987.42	37530	6289.41	6385.59	3963.95	7145.44	6795.24	1706.2
(M+H)+	146.091	337.528	4-Guanidinobutyric acid	9166.37	7155.34	9724.92	8927.88	10986.1	12859.4	9813.16	8815.85	5795.07	4386.57	9880.86	7537.87	7505.61	3842.96	3785.76	5794.92	6033.73	5763.21	5368.6	6862.67	5614.62	10514.5	4646.15	2392.08
(M+H)+	306.154	275.944	Arg-Met	789.72	487.6	1024.97	934.915	1041.71	1190.59	1565.19	1026.17	844.9	846.784	2291.09	670.196	1635.49	1956.94	1233.12	1763.17	1267.21	1517.85	2582.9	1391.58	1707.55	1713.59	1299.63	2935.7
M-	173.102	181.823	Hexanoylglycine	316.575	253.726	233.218	386.197	323.84	397.299	314.536	159.276	208.415	239.863	378.997	91.9382	380.225	511.862	239.316	454.513	539.836	456.379	809.996	439.727	366.753	470.497	427.731	586.766
(M+H)+	306.048	305.777	Cytidine 2',3'-cyclic phosphate	5866.21	7769.35	4255.42	5196.92	9887.03	5528.17	8267.73	9972.9	8328.93	5182.68	8613.63	2212.74	4203.1	6537.6	4352.16	2597.79	7058.62	6898.04	5481.09	4687.21	3124.2	6225.73	2623.4	5312.97
(M+CH3COO)-	170.057	252.619	Cytosine	1445.42	914.934	1386.32	3363.54	3459.04	2109.19	1112.94	856.864	1118.3	894.182	3115.03	1057.61	1242.39	1646.73	3809.34	2431.06	2301.28	1646.9	4192.42	2628.05	2051.07	3313.8	3910.96	5271.6
(M+H-H2O)+	267.133	407.671	Promethazine	63166	33748	43717.3	37653.4	51105.7	37048.9	63198.2	56789.1	40534.4	57142.3	33117.3	24772.9	37107.7	40328.7	27685.6	47605.2	33924	21990.2	33306.3	26501	19072	21387.7	31292.3	37613.2
(M-H)-	174.041	377.835	N-Acetyl-L-aspartic acid	34997.9	19413.3	21979.4	35376.5	46162.3	25565.7	17765.8	15323.5	21107.3	13816.9	24309.5	25068.1	22087.2	15213.2	17990.3	15364.2	16542.6	13746.7	18207.7	12782	11648.7	17307.4	13219.7	15919.1
(M+H-H2O)+	213.086	350.758	Pro-Asp	3279.05	2950.51	3638.85	3999.78	2437.26	2686.29	2138.27	2157.45	1811.23	1691.24	2557.06	1308.91	3856.82	3011.48	2527.77	1968.43	6144.48	3205.21	8339.87	4267.1	8076.66	2941.47	3056.2	3677.97
(M+H)+	130.049	380.155	L-Pyroglutamic acid	146373	154692	90244.9	130825	159493	122514	112059	138944	106834	131204	138408	52663.2	92304.7	90967.6	89932.6	94109.1	152383	93075.4	97677.5	65936.4	65131.1	77019.1	70379.9	80176.8
(M+H)+	136.061	152.273	Adenine	439404	349568	160430	301804	151174	421345	313820	216704	169328	449185	206364	135962	172646	107210	386127	737954	549840	286422	998467	554194	632095	224973	535508	312437
(M+K)+	214.058	378.156	Citrulline	2150.56	4739.68	3734.75	1970.2	2582.66	2509.64	2334.86	2050.53	1697.63	813.012	2215.13	2563.41	2022.21	4686.19	2868.61	4021.69	5664.04	4734.96	3516.74	4594.09	2344.76	4667.12	2686.66	3113.3
(2M+H)+	231.133	304.252	L-Proline	3056.28	895.288	2847.36	4385.17	3164.22	3364.53	2592.52	1593.57	2008	2301.23	4722.33	1821.26	1175.72	2680.9	2722.72	1769.75	1850.77	960.267	2671.65	2039.3	1624.38	1249.74	2632.55	1275.96
(M+CH3COO)-	223.082	308.481	D-Quinovose	974.636	1135.3	1457.74	1186.09	878.366	1301.01	1222.18	1283.27	1511.27	1316.64	1202.28	1137	1126.61	1907.01	1449.38	1736.15	3302.57	2197.2	1697.05	2295.83	1187	2065.89	1213.45	2438.98
(M+H)+	223.081	435.862	Ethyl glucuronide	11330.1	8236.84	6876.13	8396.24	10437.2	5807.9	11408.9	8035.36	7751.9	6752.97	11409.6	4333.81	6387.34	5785.75	6049.29	4293.55	4827.74	6958.15	6348.97	7419.57	4207.25	7100.45	7507.77	5288.67
(M+K-2H)-	253.127	161.75	3-Hydroxydodecanoic acid	621.086	404.644	352.298	1151.67	0	1719.62	639.587	517.438	704.093	406.074	1089.76	801.442	866.932	1097.12	897.822	577.28	998.961	1270.76	2028.59	1053.14	577.955	1305.27	689.609	1163.74
(M+H)+	428.371	135.269	Stearoylcarnitine	111631	75959.7	38961.9	40321	60887.3	33650.8	129363	180853	87212.4	73133.9	139702	79743.7	132634	97529.7	121488	90074.7	158902	141347	162331	185582	67984	98982.6	200845	165207
(M+CH3COO)-	377.154	347.047	Zearalenone	25679.3	2907.18	14485.6	24594.5	18142.6	9241.82	12076.4	6377.68	5847.69	4645.75	11027	14464.1	8903.16	10945.2	8404.58	16611.7	4747.28	3410.18	7274.79	6593.13	1728.91	5103.04	7150.83	12299.8
(M+NH4)+	175.107	372.12	N-Tigloylglycine	15851.7	9418.92	20015	34219.8	15524.9	37190.4	13508.9	9464.74	15109.4	8563.07	28130.9	21981.1	26974.8	25401.2	36975.2	50930.1	21137.5	29980.5	18528.9	30046.4	9329.58	25360.5	29461.5	36448.4
(M-2H+3Na)+	361.117	399.349	Tyr-Leu	2608.09	1223.43	2267.18	2717.65	3988.09	2310.43	1722.71	1555.11	1788.27	1238.04	3745.36	1406.15	2322.41	1316.88	2108.8	1375.22	1127.15	1807.47	2523.61	902.749	725.835	1651.33	1217.63	1653.83
(M+CH3CN+H)+	538.384	160.637	1-Palmitoyllysophosphatidylcholine	8641.45	7988.1	8828.62	8412.21	9471.56	8688.56	8739.1	11302.9	7388.09	8150.09	12478.1	4309.64	6929.88	3190.95	6426.53	5465.37	6387.55	7483.78	6945.32	6361.62	8154.9	5707.71	7455.58	5348.81
(M-H)-	103.042	237.059	2-hydroxy-butanoic acid	1686.59	2261.41	2601.7	4056.39	3576.23	2220.4	2863.27	2623.23	2285.02	3051.38	4751.48	1133.9	6489.59	4211.34	5333.3	4393.68	7871.33	2736.71	5584.99	3154.47	3398.8	2977.55	3802.43	4581.81
(M-H)-	308.097	357.728	N-Acetylneuraminic acid	13962	20104.8	17356.2	19037.3	22546.2	16143	17855.3	15939.9	19290.2	20139.2	21457.4	9956.84	35812.2	36781.9	38657.6	27753.1	28682.6	20220.5	25904.3	27494.8	24958.4	22094.5	31401.9	25117.9
(M+H)+	104.07	283.969	L-2-Aminobutyric acid	10707.2	8378.01	17306.8	9887.77	8214.35	10687.4	13519.8	7690.75	9374.86	7040.04	9610.33	4496.78	4754.44	2068.6	9194.08	2995	11620.5	4739.54	5339.86	11779.1	5773.65	6493.14	10553.2	10490.8
(M-H)-	346.054	409.599	Adenosine monophosphate (AMP)	975436	1.07794e+06	833010	700145	906415	542102	902996	764864	1.08443e+06	832786	931764	373146	705466	562398	650388	394462	651873	497299	726403	843569	475386	616875	702236	479485
(M+H-2H2O)+	373.273	218.442	Cholic acid	18892.6	2960.22	15259	2316.94	17877	4633.64	1439	3163.19	6188.14	6774.82	1931.64	1224.9	14657.6	5338.62	6834.09	2129.72	23023.4	4758.83	18544.7	8018.34	11886.5	11983.2	9598.5	23239.3
(M+CH3CN+Na)+	258.096	184.018	Caffeine	5430.2	992.733	3827.14	5820.54	1380.6	5477.61	1703.84	608.036	1460.42	695.718	4630.08	3103.68	846.949	1127.12	3401.9	3784.41	947.229	3891.38	1435.71	953.091	1831.89	1992.81	615.879	1883.03
(M-H2O-H)-	323.097	375.073	Sucrose	7871.42	14718.5	6611.65	9920.84	9792.12	18204.6	10600.6	8223.29	6676.15	7564.28	11568.4	4112.88	8311.02	6463.99	8643.95	11464.8	5280.16	7144.76	1903.48	6905.66	7509.95	7762.14	8047.78	6612.86
(M+Na-2H)-	302.08	187.998	3'-O-methyladenosine	382.818	1043.98	1199.47	479.284	1516.9	978.265	911.429	1201.22	964.828	1045.19	1301.32	857.948	1618.32	2137.04	832.308	1475.81	1250.04	937.437	2026.83	1321	1912.77	1359.96	861.063	2482.92
(M+H)+	339.324	40.321	Erucic acid	10571.7	48583.7	9874.2	62381	1360.68	27054.1	108524	34239.4	69224.5	43902	15898.7	2200.13	25141.4	92225.5	36900.8	2261.93	39137.1	81922.5	73049.1	60372.9	112807	99576.3	71804.1	45950.2
(2M-H)-	693.123	328.639	deoxyguanosine 5'-monophosphate (dGMP)	2148.29	2299.59	3334.77	1540.3	1424.28	4122.37	3063.02	1427.68	1765.27	2752.64	2004.35	560.726	2285.19	1997.89	2506.68	853.45	2278.72	1279.84	1262.77	1526.03	1431.31	3162.25	777.268	1077.74
(M+CH3COO)-	229.011	419.593	Dihydroxyacetone phosphate	52650.2	49067.7	57192.3	44301.3	47846.5	54446.7	97668.6	44113.4	29984.2	79138.5	54047.5	22590.8	41634.7	45733	43544.9	37622.7	32275.1	28034.7	50733.7	63408.7	33137.3	39518.5	33773	23826.9
(M+H)+	272.171	432.514	Pro-Arg	3992.26	10931.9	7280.34	5946.73	3825.58	4627.48	6827.44	8532.85	4885.08	6046.16	3990.9	7115.56	11849.7	9112.72	8510.15	5095.31	10348.6	7537.16	12699.1	7248.65	9664.7	6050.8	7263.55	12491.5
(M+H)+	217.154	355.483	Val-Val	7366.34	3388.5	6516.39	10083.1	6104.96	5293.06	5359.99	3920.26	6597.31	4325.25	11917.8	9448.17	7602.07	10280.9	14711.3	17699.1	5571.68	10978.9	5561.85	8829.91	2316.29	7822.85	8672.74	12334.4
(M+H)+	175.119	516.133	L-Arginine	92719.9	149914	282781	215593	379795	336458	271976	191874	233004	224701	415305	111204	104286	195010	160799	136382	296943	62248.5	406144	159443	160180	114268	155938	212140
(M-H)-	269.247	42.476	Heptadecanoic acid	5509.82	16806.3	8815.83	8374.83	14854.3	7314.66	8179.87	10209.5	8212.1	14753.8	12334.3	9952.25	4626.61	4004.49	6449.79	14530.8	5284.31	7952.28	5612.42	9867.34	2440.75	4444.75	7989.8	10888.4
(M+H)+	291.129	451.303	Argininosuccinic acid	24895.3	21516.8	26375.1	41313.8	20819.3	59826.6	23689.3	20692.9	16373.6	16209.2	28945.1	8319.31	22040	20334.2	13821.3	28366.1	10419.9	18010.8	21377.1	17382.6	13442.9	30990.5	26800.6	14513
(M+CH3CN+H)+	324.288	33.843	trans-Vaccenic acid	12030.1	14977.3	21121.4	22693	18492.3	17950.8	18665.4	15376.5	19895.7	7982.7	19841.4	10106.7	5993.23	11733.9	15181.2	13656.5	8895.29	16829.4	7741.27	25368.3	10155.2	13253.8	7868.83	7841.72
(M-H)-	249.054	374.286	Gamma-Glutamylcysteine	1766.48	2398.3	3285.93	2558.05	6978.78	2689.05	2877.6	4763.62	3729.46	5065.62	10090.2	2160.82	3840.61	6008.8	7532.64	10272	4494.77	2855.29	9987.37	3555.04	6405.76	5951.99	6999.82	8547.25
(M+H-H2O)+	209.102	401.175	His-Ala	2152.08	3478.26	1981.98	2075.53	3226.16	1827.64	3229.86	4460.31	4431.64	4378.84	4794.52	3242.65	4560.18	3309.35	4686.31	4976.46	4198.33	5079.7	6274.25	3066.53	4633.22	4673.83	5788.41	6543.51
(M+CH3CN+H)+	289.186	417.385	Thr-Lys	2754.64	5356.47	2487.38	3151.13	3052.38	2456.17	3631.11	4032.96	1855.26	3119.7	2489.52	3547.18	5572.12	3576.02	3039.51	3064.14	5510.54	8450.9	3850.55	2804.43	7273.91	2926.37	2851.86	5705.5
(2M+Na)+	385.143	207.943	DL-O-tyrosine	3316.59	1327.37	1433.35	3067.26	905.697	5183.51	2041.85	1316.17	2107.47	1067.68	2569.09	2018.49	1013.35	1624.12	2176.68	1674.22	861.633	1635.85	2073.76	1703.36	1075.15	1413.37	1121.76	1700.6
(M+H)+	338.341	33.0645	Erucamide	104399	283282	370020	398248	434696	90865.6	667441	254280	587806	128822	365915	466522	154642	142621	403166	287999	93544.7	335643	78164	417856	190655	163133	135091	179205
(M+H)+	1032.36	321.128	Oleoyl-CoA	2288.51	2204.13	1780.65	2044.47	2797.65	982.357	3157.78	2390.67	1945.01	1784.32	4437.67	1454.02	2076.79	1959.73	2224.68	1906.33	2080.39	997	2281.26	1319.81	1066.07	1325.35	966.018	1693.07
(M+NH4)+	134.08	329.079	Methyl acetoacetate	5923.44	6537.54	6099.23	6091.71	4744.32	4353.99	4064.89	5616.55	3574.9	4688.92	5914.65	5811.05	2629.19	2948.86	5191.99	5312.94	4222.86	4816.44	2198.02	3641.65	3072.22	3276.68	3164.27	1365.99
(M+H)+	613.157	476.056	Glutathione disulfide	237246	258809	173271	130677	181703	170091	294209	237386	257010	215782	241093	58918.3	151805	134203	126154	153661	224719	123906	248582	141299	152732	170696	100989	195628
(M-H)-	686.137	335.73	Dephosphocoenzyme A (Dephospho-CoA)	168.221	1264.46	1092.4	301.977	1289.78	119.097	621.711	651.376	503.226	1107.38	1619.83	125.835	1633.53	870.64	923.835	1307.01	739.54	521.869	2431.43	811.175	1594.3	1103.64	1239.28	1420.95
(2M-H)-	239.076	290.562	Purine	13827	20600	20175.1	17869.1	18363.9	33208.9	25598.9	16680.9	23788.1	20192.1	23349.2	14345.9	22095.2	51331.6	53414.4	21908.7	24543.7	15229.7	55608.7	19117.9	22692.6	21672.2	19134.7	51935.5
(M+H)+	428.035	443.675	Adenosine 5'-diphosphate (ADP)	25297.2	43624.1	31164.1	31954.4	51154.7	17404.9	31910.1	52832.4	40595.3	29832.5	70350.3	21035.8	25370.3	35043.4	33805.1	36264.1	32067.8	26377.3	31838.5	24400.1	16285.1	25788.8	24160.7	23057.6
(M+H)+	262.15	403.07	Ser-Arg	4175.01	13305.2	4564.86	5440.7	5261.67	4290.74	6980.59	9499.54	5410.25	4876.56	6223.65	6364.92	9123.67	7788.6	6930.99	5310.73	14829.1	8197.19	15169	6020.3	12933.6	8925.77	6816.28	8764.02
(M+CH3COO)-	226.995	394.638	Phosphoenolpyruvate	16107.7	7208.76	17242.3	16382.3	12153.1	18392.7	20620.6	12193.6	14540.1	17101.2	13460.9	10448.3	12814.1	15406.2	17780.1	12196.7	4604.95	8860.34	12130.8	9931.45	8495.14	10781.7	9034.32	5937.88
(M+H)+	385.128	366.108	S-Adenosyl-L-homocysteine	36340.1	59122.8	39546.3	48686.4	49197.5	28059	70346.7	45524.7	64360.7	43977.5	48654.2	41586.7	84176.1	72014.5	57335.8	60438.9	91502.7	58451.1	80971.3	61189.7	79343.2	63678.2	58149.4	81081.9
(M+H)+	322.068	431.094	Clopidogrel	7164.68	7964.78	7149.76	5631.66	14725.4	5760.01	6896.01	7990.18	5536.18	10148.5	13113	4885.07	6200.86	6050.53	6603.48	7674.7	3752.44	4255.08	12783.7	5017.54	5465.07	3274.18	6097.15	5244.17
(M+NH4)+	360.149	374.382	Cellobiose	283163	548467	216267	329442	406838	621935	400808	308136	244534	221382	457093	109668	290565	261363	313447	379403	110833	267648	280343	257184	230520	289912	336987	262850
(M+CH3CN+Na)+	324.053	246.268	alpha-D-Glucose 1-phosphate	3149.33	3680.89	2676.8	3942.94	2982.13	5377.86	5368.75	4365.84	3050.17	3980.32	3945.93	1652.95	6292.7	4902.1	3841.91	7473.56	5596.99	4123.64	7059.97	4904.72	7531.51	4632.11	6157.44	6523.94
(M+CH3CN+H)+	342.138	375.301	5-Nitro-2-Phenylpropylaminobenzoic Acid [Nppb]	17335.6	31511.5	12895.7	20457.3	23745	38223.7	23111.6	16346.7	14417.6	13378.1	29126.8	9122.83	15416.7	14965.4	17440.2	22654.4	7899.07	16970.6	16135.5	16050.6	13036.1	18226.2	19659.1	14830.3
(M+CH3CN+H)+	303.164	388.649	.alpha.-L-Asp-L-Lys	1594.53	3082.84	1732.84	2278.2	2098.69	2119.98	1995.42	1823.16	1463.41	1559.86	1876.61	1088.06	3543.42	2345.87	1923	2520.08	4255.73	1846.67	4864.69	2023.19	2894.13	2691.95	2148.68	3740.52
(M+H)+	284.098	246.367	Guanosine	48369.5	50955.6	40428.6	50473.9	53534.2	55136	72643.3	53791.2	48377.6	50710.4	61678	23673.4	85160	64403	57841.5	109500	65393	60224	101234	57148.6	108298	70860.9	62458.1	106080
(M-H)-	114.057	350.077	L-Proline	3392.11	1280.97	969	5353.7	6007.99	3025.26	1548.99	832.51	1154.78	688.389	4523.79	1369.84	2064.26	2362.44	2444.61	734.82	1454.42	1269.49	2862.99	1799.53	999.98	1945.35	1906.29	3053.82
(M-H)-	131.072	118.296	2-Ethyl-2-Hydroxybutyric acid	23028.3	19488.3	28884.2	25273.2	20856.6	12124	46145	17014.6	26525.9	20493.6	56433.2	15228.4	51350	58304.7	44676.7	54199.5	18969	37677.8	60967.2	47818.7	20469	37731.8	15863.1	24345.4
(2M+H)+	695.131	409.892	Adenosine 3'-monophosphate	29359.3	28057.7	25185.4	20221.5	26373.8	13461	27923.4	24653.1	24896.9	20444.4	22474.7	7627.3	19756.5	17053.8	20527.3	11716.2	28940.9	13657.7	21944.8	25320.5	10093.8	15308.6	19132.3	12224.9
(M-H)-	426.019	443.587	Adenosine 5'-diphosphate (ADP)	40640.6	65725.4	43120.3	35454.3	68191.2	26018.7	47200.1	73529.3	60031.5	47077.4	101525	29374.5	39936.6	47089.4	47323.9	53426.9	47357.1	41071.1	44980.1	30836.5	23442.6	35637.9	48634.6	28225
(M-H)-	279.052	316.045	Sulfamethoxypyridazine	11956.4	5350.62	8428.91	7839.72	8814.36	16846.1	4397.71	4876.4	4109.72	2208.99	8059.07	2151.85	5160.47	5424.14	6478.21	6998.83	4214.15	4522.07	6213.15	7164.34	2022.23	8501.32	5447.19	6295.67
(M-H)-	305.247	40.516	11(Z),14(Z),17(Z)-Eicosatrienoic Acid	114822	211077	92026.5	113053	230716	137026	197831	169658	102472	72535	156088	40325	95342.9	79955.1	69864	159938	88446.3	101884	177865	120998	124409	109785	89680.6	102767
(M+NH4)+	517.328	136.396	Taurodeoxycholic acid	26474.8	4091.86	16281.2	5445.98	27976.5	11163	11564.5	6314.67	19181.6	7764.04	3561	2154.95	11902.4	12020.8	10106.9	1081.23	6737.58	9655.13	14121.1	5701.84	8428.72	10392	6468	20386.4
(M-H)-	242.077	226.78	Cytidine	23016.3	24583.8	17763.2	29536.7	23700.4	16301.3	27111.6	39471.7	15670.4	10948.9	44421.5	8721.2	18428.8	23016.2	15317.9	18563.9	20588.2	23480.8	24054.5	16713.2	14931.2	18223.8	17039.7	13644
(M+H)+	127.038	456.126	1,2,3-Benzenetriol	24989.5	10239.6	28707.3	25557.3	11605.4	27595.5	31795.6	21184.2	22859.3	25825.4	22335.1	9972.83	18256.6	24331.4	23887.1	20218.6	7876.2	14500.4	21618.7	15079.7	15696.6	17681	18613.6	8492.31
(M+CH3COO+2H)+	289.149	369.397	Nabumetone	2991.81	4290.26	3916.26	3178.32	6304.61	4806.23	4461.17	3148.69	2633.96	4074.04	4279.89	2806.74	2144.33	3261.84	2952.78	1444.74	2433.55	2714.04	3782.12	3597.9	2499.32	1927.61	4191.23	3975.89
(M+CH3COO+2H)+	329.181	386.298	Ile-His	3869.21	4204.74	4773.74	10400.7	6767.54	12397.4	4596.95	2473.83	3159.35	1991.98	6083.47	2535.01	14844.9	5468.84	7269.61	9191.16	6343.36	8789.8	10497.1	4467.49	5128.2	9824.07	5707.68	8754.72
(M-H)-	540.049	417.036	Cyclic adenosine diphosphate ribose	6621.87	8170.1	8098.72	5367.77	9212.07	3842.75	8955.09	9573.4	9518.99	6399.35	10422.5	3863.92	5329.93	6044.52	8245.67	4923.52	7054.91	4759.8	5993.32	4698.14	5083.21	6191.92	3018.03	8855.18
(M+H)+	342.153	350.97	His-Trp	2876.42	4165.35	3647.82	3374.06	1225.18	3098.5	1781.24	3432.35	1380.25	2947.62	1226.31	2421.72	3812.9	2932.03	3652.43	3211.67	6156.21	2995.31	3436.8	2685.33	4276.98	3686.04	3204.69	4894.06
(M-H)-	131.036	353.158	Glutaric acid	14018.7	18106.9	18019.6	17255.3	21526.1	14510.9	14475.8	16847.9	13399.5	20776.7	18227.5	9185.91	21114.7	17092.3	19674.3	18752.3	23864.5	18359.9	25405.6	32607.7	23709.2	26829.8	44771.5	22486.4
(M+H-H2O)+	261.144	396.411	2,5,7,8-Tetramethyl-2-(.beta.-carboxyethyl)-6-hydroxychroman	6236.23	7738.78	6977.93	5012.77	6473.35	5219.61	7741.27	7908.36	5031.24	4686.44	4686.87	2956.1	5207.55	7070.33	6117.25	9722.9	10958.1	5351.19	14438	6300.74	13941	7934.15	6183.13	13642
(M+H)+	191.047	218.784	4-Nitroquinoline-1-oxide	613.55	10731.4	5463.89	3256.17	7417.33	631.697	12724.9	15817.3	4821.24	11620.5	8615.33	432.122	13751.8	9417.87	7951.77	8666.78	16581.7	3492.59	21794.5	8302.93	9153.86	12013.6	9352.04	11616.4
(M+H)+	522.353	163.706	1-Oleoyl-sn-glycero-3-phosphocholine	1.2732e+06	1.63049e+06	960415	775690	906626	2.55933e+06	992549	1.11579e+06	591572	750050	2.74474e+06	461725	2.1318e+06	874102	694169	939172	781553	1.17607e+06	737890	761458	1.1401e+06	1.04651e+06	783141	788756
(M+H)+	177.086	82.554	Ser-Ala	4163.44	10893	5167.58	10150.1	6050.61	5304.09	7917.46	5650.95	3359.01	2890.93	3324.83	2379.79	12576.7	4741.57	7750.65	23590.4	7403.68	4169.87	11378.3	7173.07	4612.39	8474.92	5076.27	5867.55
(M+H-H2O)+	242.185	308.234	Lys-Leu	1065.57	1235.03	1405.32	853.005	959.315	1130.79	1563.2	1282.59	1394.6	1900.82	1489.63	1050.02	664.745	1446.34	2125.33	1786.37	4226.14	1054.6	2108.93	1325.95	2096.85	1887.93	1510.79	1829.57
(M-H)-	104.037	359.255	L-Serine	6864.63	9264.84	7612.23	7205.51	5464.29	10462	7565.42	8032.22	5507.48	7029.22	5735.44	4033.5	12567.6	4147.86	6384.1	11012.7	16122.8	7779.68	15471.8	9199.8	13109.2	10710.7	8248.94	11641.9
(M-H)-	151.026	206.167	Xanthine	11145.1	14607.5	7218.15	15921.4	10437.2	16363.6	10553	6757.69	7483.02	11419.1	9726.39	5922.12	16347.9	12127.5	13243.4	13489.4	17159	32334.2	18064.6	13251.1	14419.4	15111.6	15169.7	9827.38
(M+H)+	324.058	424.673	Cytidine 5'-monophosphate	15308	16560.1	11672.2	15065.9	14052.8	15847	13415.1	15468.6	11314.6	11459.6	16796.1	5337.56	10194.4	11239	16020.5	9274.65	8761.83	8588.43	15066.2	11772.7	8812.06	11749.8	9606.61	9495.46
(M+H)+	193.049	22.972	Scopoletin	654.661	494.027	1181.55	981.149	1248.64	888.96	1604.87	1148.94	1529.77	2136.59	1175.01	957.709	1265.2	2483.59	1448.01	865.061	1494.76	810.81	2582.11	1174.87	2154.2	2633.64	856.896	2287.18
(M-H)-	149.046	302.7	D-Lyxose	5652.66	3866.23	4376.33	4062.87	4791.14	4580.42	4401.67	3629.15	3955.3	4221.29	5313.97	1914.39	3781.57	3232	3791.45	3025.33	2993.82	2915.97	3765.25	3644.66	2999.1	3529.49	3252.43	3514.99
(M+H)+	217.128	350.207	N-.alpha.-Acetyl-L-arginine	18399	10613.8	13844.1	18014.4	13358.1	28389.6	10741.1	10523.6	10314.9	8512.08	18729.7	9613.65	9298.87	9067.07	9618.87	9304.79	12216.1	8392.35	16744.1	10991	9919.75	12564.6	8860.53	13816.7
(M-H)-	259.022	455.728	D-Mannose 1-phosphate	1.07252e+06	340028	791539	646759	477391	815599	1.48139e+06	565709	1.1797e+06	1.26783e+06	611595	549567	1.0344e+06	770500	1.17438e+06	511707	312165	398153	553385	736029	623472	455613	694622	237106
(M+CH3CN+H)+	231.097	389.875	N-Acetyl-L-glutamate	8272.52	13899	8135.07	13598.6	11581.3	11954.4	13523.4	10508.4	11238.7	12325.3	19124.8	5179.83	20143.3	20403	18013.8	15878.6	19696.2	13778.1	21695.9	14589.2	17211.1	14364.8	13933.6	20115.3
(M+H)+	176.106	343.047	L-Citrulline	5020.69	10596.4	13370.3	10872.5	5521.68	1303.56	13797.9	14529.2	7358.78	19302.2	16313	485.427	7339.26	8991.76	14449.7	17130.6	5576.55	4557.4	9903.07	6489.06	4353.81	6084.23	9937.16	7608.15
(M+H)+	160.096	243.554	Acetyl-DL-Valine	31756.7	31894.8	33879.5	19223.8	22207.5	22874.2	36556.8	37035.5	33763.8	36913	26473	16300.1	28739.3	25012.4	28474.7	44211.3	15592.8	21129.9	14454.5	22684.7	14489.6	22353.7	16730.6	20157
(M-H)-	195.05	368.961	Galactonic acid	11530.7	14980.8	16054.6	18368.8	14044.4	23361	18941.6	12700.9	10379.4	13616	17405.7	8410.61	26083.1	24298	23594.8	24175.4	20728.4	16554	30093.4	18223.5	17991.8	20929.9	24115.2	16809.1
(M+H)+	132.076	329.357	Creatine	732841	841965	826165	869255	623606	876096	663682	751389	570275	849297	897558	788647	560286	487304	693539	667113	617994	825353	326837	617582	564637	581200	453669	305029
(M+H-H2O)+	232.107	305.86	Lys-Cys	13765.2	4226.34	18097.3	22044.1	8731.97	25684.8	7942.6	2533.22	7159.53	1775.9	15059.7	4369.66	1541.85	9721.14	13233.3	14118.8	6518.65	13287.1	3713.02	11970.3	4510.58	15946	4362.77	8600.02
(2M+H)+	565.136	414.019	Niflumic Acid	25409.2	20836.5	19676.5	13227.9	17900.8	17522.5	24610.9	21136.7	22609.4	18601.8	20586.9	8668.35	14640.1	13420.7	12982.7	14412.1	19059.6	13778.3	24631.7	13328.4	14087	16012.1	9923.72	20872.4
(M+CH3COO)-	289.032	444.599	D-Ribose 5-phosphate	79603	65003.7	103736	91574.5	80567.7	132092	132284	97278	86851.9	104671	121258	41903.1	86169.1	95225.8	88822.4	106540	56901.3	54063	92588.6	57058	56168.4	80642.3	78485.9	72363.7
(M-H)-	283.26	41.826	Stearic acid	85985	315326	83983.6	97783	157352	85625.2	122780	54995.2	119323	115704	135206	144973	58053.5	66575.5	16756.1	164607	120165	91361.4	75694.2	159107	79149.6	70854.4	97350.7	70366.3
(M-H)-	611.141	476.558	Glutathione disulfide	310392	239958	206884	165607	242041	221644	310687	268636	277601	219966	263423	100209	188212	168537	136915	193724	273508	157510	277233	147854	201785	212536	134978	225674
(M+H)+	134.044	385.329	D-Aspartic acid	13590.7	9992.72	8456.11	12611	17519.2	8748.02	7553.74	8478.88	6399.05	5617.13	5958.69	1784.21	10957.9	4709.4	3586.11	3855.82	7877.2	7202.38	12876.6	8109.19	8739.14	5808.68	9744.5	7972.48
(M+Na-2H)-	173.02	31.3105	3-Hydroxyphenylacetic acid	1825.54	3653.28	5862.93	3565.12	7314.48	1673.47	4847.98	3685.56	4224.61	8526.5	2136.55	4833.53	5264.32	3934.29	2587	3215.23	5767.37	4943.93	6625.2	4809.96	3945.11	3113.14	22769.5	2494.3
(M+H)+	152.056	212.814	2-Hydroxyadenine	44717.2	34028.1	71602.2	61006.3	50152.3	36808	67412.3	40575.8	46523.2	63621.4	39273.3	51010.1	41432.6	40087.9	54826	83257.3	53224.4	275266	39320.4	44780.6	30653.5	43991.2	60893.8	53765.8
(M+NH4)+	90.0547	329.322	Pyruvaldehyde	14966.6	15154.1	15242.7	12162.6	21705.2	11066.9	20680.7	27305.6	11859	16407.9	14403.3	12110.4	19667.6	9099.43	14059.4	10691.3	13161.6	13917.6	9314.21	6244.21	10643.6	15908.9	19114.1	7218.72
(M+H)+	400.34	140.503	L-Palmitoylcarnitine	395597	157682	54431.3	51362.6	97068.4	47966.6	137773	137831	67626.9	41537.4	248347	47038.1	160446	67250.9	56197.8	104961	172105	98316.3	141355	115428	46276.1	71699.7	61156.1	139550
(M+H)+	203.101	340.758	Pro-Ser	6938.48	8348.66	5476.37	8589.03	5955.48	7923.6	9728.59	4028.99	7368.76	1264.09	7493.2	5177.89	12118.1	2414.03	10378.1	2855.82	15592.3	7138.88	16488.9	10818.3	13999.1	10536.4	2567.18	4406.81
(M-H)-	140.012	441.016	O-Phosphoethanolamine	15145	15839	8689.05	11186.5	13977.5	13246.8	13516.2	17184	19836	17226.2	20587	7110.3	12301.1	12062	9737.46	13957.1	11741.5	11167.7	14458.4	10521.5	10829.8	11206.7	12541.3	10886.4
(M+H)+	298.096	74.923	S-Methyl-5'-thioadenosine	378982	320995	260515	206255	203413	192795	3.59166e+06	317011	198298	175356	454792	82012.4	305595	339811	413260	314940	336696	1.76269e+06	431391	310750	263963	516421	356478	188725
(M+H)+	156.076	379.954	L-Histidine	151358	187179	129385	143288	123279	130969	182139	234248	175616	405603	127753	122014	146063	189156	162591	167111	87165.8	135052	102412	131881	108674	118168	179284	128556
(M-H)-	495.275	31.1175	Enterostatin human	65253.8	39049.3	72520	28403.9	91797.3	47439.8	83534.7	52171.2	91686.1	105117	20977.5	24611.7	89734.3	88757.5	74665.9	21124.2	81189.7	69210.6	110066	74334.2	97162.5	93890.8	93297.3	171107
(M+CH3COO)-	241.091	328.023	L-Iditol	7346.5	8415.54	7308.18	5475.83	6377.82	11775.1	11507.8	5359.5	5952.34	8357.6	7880.38	1478.37	9587.73	6796.53	6688.43	4083.85	6144.64	4229.87	7048.56	3850.87	8075.1	7333.19	4315.95	7122.94
(M+H)+	615.152	424.444	Cytidine monophosphate N-acetylneuraminic acid	13589.9	15017.5	12698.2	11826.1	14417.4	16092.8	12699.5	14070.6	10740	9424.75	15716.1	4761.26	9918.93	11013.4	14777	10033	8280.62	7950.29	13808.4	13454.8	7984.98	10522.9	8971.99	9771.7
(M+H)+	234.143	433.034	Lys-Ser	3842.87	9060.49	3070.27	1879.92	4414.05	3151.79	4789.05	5846.63	2612.9	1721.15	4732.8	4898.74	5670.21	5148.05	4319.7	3935.67	5887.42	3980.67	9268.37	2635.31	8442.26	6272.73	3391.07	6360.26
(M-H)-	147.03	377.389	(S)-2-Hydroxyglutarate	30647.9	25097.7	70608.7	46341.7	26168.4	51031.9	35488.3	19228.4	25651.3	25171.9	37250.6	17782.2	46309.1	28519.8	35922.8	27498.3	17631.3	20924.6	21737.1	28477.2	21396.8	24629.6	43531.2	18390.5
(M+CH3COO)-	388.062	165.895	Adenosine 3',5'-cyclic phosphate (cAMP)	10367.1	12011.7	9730.58	9117.69	12376.5	14252.4	11501.4	10900.5	19836.5	10994.2	14453.1	5408.38	9303.12	11237.2	10347	13285.3	7906.07	11040.3	8528.49	9338.73	7852.79	8851.28	11301.8	7652.71
(M+Na)+	249.095	400.82	Ala-His	14028.3	19235.6	13761.6	14409.2	17379.8	14252.7	15448.8	27970.2	26907.6	28220.3	24519.7	37657.5	14774	15856.1	24452.1	26376.8	13880.6	31397.3	16355.1	37366.5	23812.1	21113.4	34900	36292.4
(M+H)+	175.107	338.74	Gly-Val	10865.7	10796.2	9334.29	18683.2	10648.5	19358.7	10982.5	9723.38	8432.52	8186.22	14391.6	12497.1	13097.8	13210.3	20283.5	22973	16806.2	17719.3	10253.1	16931	4562.85	19387.7	15048.7	20166.4
(M+NH4)+	598.065	461.707	Uridine 5'-diphosphoglucuronic acid (UDP-D-glucuronate)	30222.9	27059.2	33635	32476.6	29238.6	31175.8	30658.9	38842.9	30478.3	24507.4	41077.8	14564.8	25636.1	24727.6	27182.9	25551.6	21522.8	24520.8	33921.5	21286.6	27064.2	23384.4	20063.4	26560.4
(M+H)+	359.239	349.397	Ile-Ala-Arg	3881.33	7504.79	4964.11	5846.11	4449.13	6243.52	2536.38	3919.71	2947.89	3616	4732.71	2493.13	4951.6	5171.69	1723.3	8296.65	10733.7	2664.95	11837.5	4990.09	8536.52	7389.9	2294.85	7113.19
(M+CH3CN+H)+	292.102	357.789	Gamma-Glutamylcysteine	3374.57	3978.8	5036.1	4243.8	4321.42	3929.41	3958.71	4210.42	4654.7	3867.77	4836.35	2090.58	7009.98	6571.83	8082.74	4976.19	6199.34	4177.04	6514.61	5673.56	6496.09	4094.52	5078.56	4687.02
(M-H)-	149.046	171.828	L-Arabinose	10168.4	6020.31	8378.63	9927.47	6936.44	10342.7	5324.38	7250.42	6430.93	4598.25	13198.4	4947.78	5507.03	8271.7	9842.16	451.286	4949.56	5963.69	6440.5	8000.63	3086.37	8066.53	5987.74	8677.01
(M+H)+	210.078	191.433	N-Benzyloxycarbonylglycine	5527.59	8700.17	32777.6	7150.4	6488.48	7546.42	28266.2	41927.4	25606.7	18970.2	12095	30782.6	6736.38	8087.02	6325.82	37548.7	9893.46	17261.6	6467.52	16998.7	14886.9	2743.06	11717.3	7195.96
(M-H)-	565.044	427.91	Uridine diphosphate glucose(UDP-D-Glucose)	504087	304334	401009	197065	324644	304709	481060	765655	396788	419065	531693	157602	222393	352628	402005	366663	301144	312362	453196	305790	346365	302810	279707	392778
(M-H)-	338.987	434.407	D-Fructose 1,6-bisphosphate	8284.51	6655.77	11317	9676.32	6983.17	9329.47	10128.1	9413	11959.4	19036.3	10642	4507.87	9663.13	10018.5	11789.4	9142.05	4574.4	6309.12	9736.59	6533.2	9433.95	8233.35	7889.19	4980.97
(M-H)-	341.107	349.327	Trehalose	191264	129750	164803	151114	162077	180289	189651	135659	220373	221982	385892	182255	155302	206290	153789	185353	86520	130870	102751	158149	159033	128413	165132	120671
(M+H)+	261.036	455.978	Beta-D-Fructose 6-phosphate	70686.1	49216.9	94510.1	137647	57826.9	145225	92756.6	63713.6	69548.8	68689	108674	35274.5	106240	126797	78738.1	62646.1	24234.5	93366.6	64550.9	46346.8	44609.4	54671.8	85679.1	46821.5
(M+CH3CN+H)+	317.192	401.067	Thr-Arg	5751.79	18143.5	6986.04	7424.35	7960.5	7425.89	9441.44	14248.5	7042.78	7437.92	9762.6	6041	11392.5	10233	10570.5	11400.3	17216.1	10928.5	17871.5	8354.75	16085.6	12522.1	9371.02	14292.1
(M-H)-	1005.45	431.889	Oxytocin	10622.3	8785.5	4598.05	4144.24	18005.5	2189.54	2045.55	5745.95	2659.83	7615.43	20560.1	758.646	4232.56	2438.22	3225.34	151.493	1360.11	11838.5	12050.2	4314.97	12154.9	10823.4	1606.31	14061.2
(M+H)+	282.119	267.332	N6-methyladenosine	2952.36	2004.46	2211.3	3216.15	2029.67	1707.28	2513.28	2655.5	2755.2	2103.16	2815.56	2296.3	3010.53	2409.1	3571.93	3266.18	1770.89	2987.3	7097.14	2446.76	2146.4	3379.31	3884.05	3025.29
(M+CH3COO)-	486.039	417.911	Adenosine 5'-phosphosulfate (APS)	4702.95	4138.28	4165.55	2954.85	3507.97	2359.91	4666.46	2724.4	3944.16	4345.2	3316.02	2468.19	2643.72	3326.73	5079.63	2353.65	1823.63	2947.89	3182.11	3499.71	2339.45	3433.4	2488.55	1670.13
(M+NH4-2H)-	274.103	413.27	Ribothymidine	17403.7	11629.5	15335.1	20557.2	19513.2	16548.4	18340.9	18558.2	22851.7	34212.4	18631	16220	21100.1	36807.5	34370.6	35547.9	19711.5	23085	33909.2	21369.9	24666.5	13582	30956.9	15527.6
(M+H)+	345.212	431.648	Oxyphencyclimine	4758.86	7854.34	4559.74	4284.9	4089.89	4854.36	4319.83	5618.1	4855.87	4769.66	3335.71	4760.52	6271.44	2946.7	5553.54	5619.25	7364.92	4886.35	8356.27	5135.06	9506.4	7241.42	4925.97	8991.25
(M-H2O-H)-	257.005	399.502	6-Phospho-D-gluconate	10348.3	6966.71	13620.7	12412.2	9292.67	15118.7	16487.2	11116.1	12483.7	12024.7	13099.2	7902.69	10546	12825.8	13321.4	12283	5534.91	7741.68	11035.3	7248.75	7444.75	9332.83	8675.51	7700.28
(M+H-H2O)+	128.07	178.316	4-acetamidobutanoate	7287.1	1968.01	1729.23	9787.69	25718.3	10037.5	1213.72	1854.48	1658.51	1792.11	7446.95	2616.89	7253.56	8770.8	15911.3	15696.5	3930.58	2661.31	11247.2	6170.1	1670.42	10028.4	4275.21	17071.3
(M-H2O-H)-	211.001	317.245	D-Ribulose 5-phosphate	841.727	820.451	933.947	728.906	692.609	1026.41	464.919	528.432	536.551	491.849	704.302	362.563	893.503	489.946	547.718	537.694	399.246	521.95	505.87	602.598	414.838	543.06	712.647	600.472
(M+NH4-2H)-	154.063	362.664	Urocanic acid	19557.4	14209.2	13501.8	16220.3	9614.89	13979.2	28260.7	21304.4	18537.3	39875.2	15978.9	7906.76	29995.6	30556.4	23763.8	35860.6	24105.5	17446.4	27196.2	19673.3	30562.8	18501.9	27285.8	27928.5
(M-H)-	117.02	170.664	Methylmalonic acid	13835	9284.5	16187.7	14359.9	15636.8	27937.4	7113.74	9359.37	11049.8	10818.6	18021.7	8482.29	7770.4	13379.1	17571.2	11043.5	6807.87	11941.2	7680.66	17357.5	4055.48	13568.9	9173.37	12340.3
(M+CH3CN+Na)+	336.091	388.392	(-)-Naringenin	4241.03	1205.06	1880.26	3283.78	2847.72	4725.54	2667.3	1819.05	3592.7	435.5	2951.64	4178.68	856.741	2002.92	2529.56	2414.14	855.685	3487.54	1315.91	1998.25	710.013	4897.75	1022.74	1247.34
(M+CH3COO)-	258.037	452.008	O-Phospho-L-threonine	7019.21	5971.57	7756.18	6674.42	9002.51	9318.96	12679.1	3187.45	12309.5	10669.1	8109.54	5455.01	7838.6	10875.6	6783.42	7727.93	4759.35	5686.12	6468.49	4648.44	6338.95	7815.52	6822.7	4908.37
(M-H)-	505.984	469.418	3'-Phosphoadenosine 5'-phosphosulfate (PAPS)	5791.96	6199.24	4048.52	3487.38	7511.28	2520.26	4359.39	8824.88	8261.61	7426.07	11490.8	3889.57	3666.63	7102.57	7267.49	7859.17	4658.3	4000.95	4799.12	2868.09	4103.5	5244.1	6490.45	3048.26
(M-H)-	173.045	68.41	Shikimate	10403.3	10059.9	14525.5	12582.8	7726.37	13276.4	11216.6	11438.7	10446.2	9438.28	13851.4	22240.4	6218.03	8385.75	12106.9	20270.2	5899.52	7875.75	1775.15	10615.6	6886.79	5809.54	5080.9	3122.16
(M+H)+	243.08	290.04	Nname,Clomipramine	949.708	727.223	764.168	600.352	224.769	933.472	1395.37	945.091	685.575	924.188	866.957	1222.83	1399.53	811.816	904.612	971.591	1196.86	1053.75	1207.5	977.109	648.46	801.282	709.86	1627.48
(M-H)-	135.031	316	L-Threonate	159640	113075	135100	125334	134776	188826	97836.6	98240.5	104666	79769.3	136855	62642	96172.3	109368	108128	104114	86736.5	88680.3	110792	121697	66553	126866	96328.7	103017
(2M+Na)+	361.174	223.105	Diphenylamine	2335.7	1465.57	3282.79	3054.27	1625.66	1159.43	1527.13	767.122	917.368	943.114	2494.58	516.826	1296.03	2455.3	3743.32	3085.17	2107.7	3127.18	2528.35	1344.57	2316.81	2322.38	1210.15	3235.63
(M+CH3COO+2H)+	160.132	365.68	Cyclohexylamine	6849.37	4420.2	7615.48	8437.98	5721.12	4483.5	6162.65	4755.19	2960.65	3338.7	6817.28	2992.32	7592.32	3815.49	8166.96	9286.47	7168.24	5600.89	8128.85	6744.19	6965.07	11033.4	6126.71	8437.16
(M+Na)+	756.55	131.328	PC(16:0/16:0)	342794	418446	404181	358915	407578	397383	354041	401731	336881	346312	290866	207652	517426	477064	355202	361298	607812	506459	545820	460654	401213	570048	384230	674692
(M+CH3CN+Na)+	220.048	267.88	Phosphoglycolic acid	1366.42	927.753	1222.94	1349.75	962.976	1458.18	4223.66	784.886	284.004	993.183	1442.18	1247.67	1301.05	1082.21	914.722	925.662	1063.18	1035.85	991.972	1470.76	880.552	845.61	1334.35	932.553
(M+NH4)+	154.085	222.583	Acetic acid, phenyl ester	1010.27	1376.5	809.279	1046.33	876.593	1088.14	1046.91	980.078	892.821	1249.67	763.688	832.975	594.896	968.624	621.226	3470.16	956.49	4113.25	540.308	593.94	696.648	1309.6	237.814	1706.94
(M+NH4-2H)-	182.072	283.275	7-Methylxanthine	796.918	464.444	942.911	816.406	1081.88	1456.46	1603.54	1166.25	537.716	1368.51	1260.07	737.254	831.47	839.491	1232.58	2062.98	1463.42	1164.64	2499.96	739.456	2020.93	1070.14	1055.98	1418.25
(M-H)-	115.005	387.425	Maleic acid	121236	143659	129536	134930	104970	122646	127527	99586.2	110731	102252	128655	68530	121600	106066	106887	97437.2	71816.6	86192	91280.4	105782	81792.5	91742.8	116321	97498.9
(M+H)+	276.154	440.577	.gamma.-L-Glu-.epsilon.-L-Lys	1773.82	3335.83	2050.33	1176.73	1971.89	2064.43	2405.56	2658.58	2119.41	1966.06	2063.07	1280.24	2542.63	2249.11	1785.42	1766.4	2815.17	2554.58	4377.28	2297.91	4696.44	2223.69	2406.19	4110.09
(M-H)-	167.021	312.071	Uric acid	508.512	1370.37	719.094	558.551	1064.15	638.186	710.97	1032.98	758.115	1115.24	992.63	452.234	741.387	987.13	973.519	1005.87	1295.06	1697.54	928.079	1139.41	985.392	1332.52	1486.97	1067.08
(M+NH4)+	584.086	427.966	UDP-D-Galactose	22684.1	16524.9	25388.1	10957.5	12596	15327.9	21973.7	44095.8	18697.4	17819.5	24770.1	11391.8	11445	17307.7	18584.1	16601.3	14181.5	16197.9	26305.5	15748.8	17574	18997.1	15526.9	17264.1
(M+H)+	310.112	357.879	N-Acetylneuraminic acid	4975.31	8475.53	6710.22	7007.32	5922.7	6262.5	7378.82	5350.16	7977.51	8410.31	11482.8	3774.86	11389.9	13116.6	15936	7864.72	8656.89	8431.5	10383.7	7966.04	7355.42	8690.89	8105.81	6690.36
(2M+K)+	277.073	463.883	DL-Homoserine	4171.5	3714.83	4660.92	3789.1	4866.59	4659.81	3800.14	4422.27	3410.45	4695.8	5093.2	2378.61	3057.8	4577.27	3873.95	5062.82	3976.23	3357.34	2814.79	4420.05	2371.68	3103.23	3207.66	2485.59
(M-H)-	133.015	387.255	L-Malic acid	964476	1.15066e+06	1.00789e+06	1.01674e+06	838960	1.00874e+06	1.02662e+06	787523	832994	825176	1.03996e+06	534894	993858	858161	879057	760103	590076	685771	695850	855128	649498	749888	934946	757479
(M+NH4)+	262.128	382.092	D-Biotin	34215.8	32563.4	36603.8	34095.4	29807.9	33064.1	41798.8	16555.4	34096.1	18516.4	43041.8	17870.7	44708.1	54089.6	57143.5	30885.4	44867.8	34889.1	39510.4	45001.4	32725.6	34134.9	45619.7	40175.5
(M-H)-	217.082	391.396	5-L-Glutamyl-L-alanine	11570.6	16346.8	12579.7	17691.6	19355.5	18752	17692.4	17586.5	14660.9	19369.9	23671.6	6648.3	16157.7	13979.5	10901.1	16370.4	14340.8	9079	23409.7	11580.7	16081.3	11360.9	17569	12380
(M-2H+3Na)+	351.059	428.035	His-Glu	7618.34	3264.29	4613.33	6150.67	6312.09	6442.41	7015.03	7814.59	5530.74	5071.26	6487.23	3612.74	3293.12	6887.58	4789	6789.31	4138.74	4624.2	3828.1	3759.46	3972.08	4951.36	5479.22	6950.93
(M-H)-	149.045	152.174	D-Ribose	13616	11187.5	12582.7	13169.7	8344.68	18069.6	11216.5	8278.47	11484.6	16343.7	9078.45	4595.69	11879.8	10092.3	12280.5	23015.4	12922.6	12979	32537.3	14782.5	14198.2	13588.9	16611.2	16361.8
(M+CH3COO)-	232.064	381.963	Quinaldic acid	503.591	860.764	389.067	1091.9	674.555	435.537	876.486	602.506	399.37	665.576	843.733	488.086	1211.05	752.752	815.537	502.299	812.388	922.879	1500.34	275.842	1182.93	934.869	342.628	1036.47
(M+NH4)+	190.117	399.762	Pro-Gly	891.038	1037.15	1162.67	1142.77	404.325	1802.81	1109.74	1004.49	962.733	371.321	1479.07	1013.86	779.099	1317.5	1165.39	2173.88	896.483	1196.89	1419.73	1122.47	930.35	1420.03	1257.95	1979.48
(M-H)-	132.031	384.905	L-Aspartate	51111.9	26986.8	26930.4	43579.4	66179.4	29744.7	17440.9	28660	22383.7	18761.3	17770.9	7096.52	40095.6	18842.5	13891.5	18219.9	32297.2	22305.2	38463.5	25723.2	32233.4	22943.2	32673.9	28829.8
(M+H)+	608.086	415.829	UDP-N-acetylglucosamine	62564.2	66978.6	67721.3	50921.2	64871	52153.5	61307.4	103007	54527.8	45483.4	83710.1	25094.7	40883.6	51085.2	57478.8	47803.2	66722.3	49681.7	86636.1	51195.1	47943.6	54788.9	50661.8	52721.9
(M-H)-	245.113	381.011	gamma-L-Glutamyl-L-valine	7092.11	3237.8	4893.51	3583.84	6182.38	3536.72	6048.12	6146.62	3945.71	7807.64	1282.25	3646.95	5281.56	4009.75	1724.36	5320.96	4712.14	3110.29	4616.35	3504.72	3333.59	2884.99	5091.06	4263.42
(M-H)-	329.246	40.4335	7Z, 10Z, 13Z, 16Z, 19Z-Docosapentaenoic acid	121647	223398	60563.2	117928	186683	118751	198788	144561	151795	38791.6	111501	30377	135771	69934.4	51323.9	168466	103588	140843	139946	141555	150453	151109	51240.2	78810.2
(M-2H+3Na)+	219.004	444.608	Vanillin	7276.29	7221.47	9653.49	10041.2	9445.34	12119.7	12848.3	10535.1	9276.26	9838.44	13902.5	3963.62	8872.01	10276.5	9247.17	12299.5	6771.74	5641.94	11170.8	7553.27	6332.74	9828.28	7228.53	8396.02
(M+H)+	718.533	134.247	1-PaF36oleoyl-sn-glycero-3-phosphoethanolamine	20336.1	18563.1	16498.7	74939.6	13842.6	22036.1	11821.7	16336.8	13991.8	14802.1	16603.3	60585.3	19775.5	19568	15534.8	51975	24069.9	25889	20609.6	28537.4	18251.7	19864.3	19184.7	24882.7
(M+CH3CN+H)+	430.228	279.934	Trimethobenzamide	2589.81	3188.9	536.13	3299.31	495.468	758.437	3215.34	3125.44	3551.93	600.924	3548.2	1889.76	2509.15	4343.21	4265	1362.17	3297.17	1453.63	2989.4	1427.36	3021.37	4155.2	3445.64	2017.75
(M-H2O-H)-	321.064	464.233	Aesculin	178726	172714	168034	152008	174248	170954	194760	139911	183334	185600	209411	124966	166361	180089	148562	172679	92950.1	142520	104688	155435	157721	161216	140148	109836
(M+H)+	457.11	388.1	Flavin mononucleotide (FMN)	1395.53	1702.01	1493.24	1752	1839.11	1461.5	1792.53	1929.96	1625.5	1325.65	2286.3	805.3	1838.74	2047.93	1867.2	1743.88	2678.4	1696.25	3123.17	2227.01	2270.5	2078.61	1963.24	2641.66
(M+H)+	500.302	135.599	Taurochenodeoxycholate	12977.5	2915.84	6398.77	2816.49	9969.41	5049.11	3970.91	1848.72	8364.5	4856.23	2064.33	448.459	6425.42	5809.83	5629.06	1125.54	3191.34	3130.56	7427.29	3199.1	5188.73	3670.47	3029.85	10801.5
(M+H)+	269.087	205.751	Inosine	280827	309621	243919	289734	267022	277709	312656	257717	260877	265373	302539	138174	234885	181341	207001	317868	195121	210231	325336	227323	308101	194565	195072	229306
(M-H)-	606.071	416.118	UDP-N-acetylglucosamine	635035	595024	675375	574793	813939	604551	716150	1.14052e+06	515447	432379	910555	192769	479142	512773	580658	525667	917548	555623	833215	625687	516566	556393	433883	629564
(M-H)-	362.048	443.272	Guanosine 5'-monophosphate (GMP)	131897	157533	136570	129086	144069	129365	170105	150935	166785	158465	183982	93804.5	180359	185320	172594	221512	202691	152569	203829	191113	173064	201961	202327	215459
(M+H-H2O)+	407.165	436.242	N,N'-Diacetylchitobiose	2940.23	3334.34	4534.27	3335.67	3359.81	3736.42	3310.76	3123.9	1743.43	2362.92	3989.36	1268.97	1823.42	2495.31	3263.49	2741.83	2852.64	3063.86	4072.9	2112.92	1990.54	3483.48	2957.03	2470.79
(M-H)-	145.099	514.433	L-Lysine	9833.59	15145.6	10716.9	12027.9	8582.89	11207.3	13891.4	13645.3	10373.8	9057.69	10194.5	6461.57	18010.2	13085.3	14846	10927.5	9426.75	11684.2	14467.9	14027	20220.7	12766.8	14310.5	19764.3
(M+H)+	189.159	513.691	N6,N6,N6-Trimethyl-L-lysine	45260.4	50872.7	32812.1	39660.4	36182.2	36633	63748.9	45742.7	35822.8	33866.5	36735.7	21674.6	68673.7	43840.3	42569.4	31453.4	62221.4	46767.6	65395.2	58354.9	55555.9	49645	48163.7	65103.2
(M+H)+	364.064	443.548	Guanosine 5'-monophosphate (GMP)	98015.9	123743	96935.8	104104	109224	97774	134114	112059	121920	105026	142333	57910.4	126688	124950	126556	159089	156075	114792	156370	164462	135272	168213	125024	174714
(M+H)+	138.054	269.844	Anthranilic acid (Vitamin L1)	366018	408075	271459	311539	409240	484377	401011	345795	324987	292101	362533	153599	249247	360543	317879	437171	263639	260083	377589	315071	251272	254607	342822	293474
(M+H)+	311.122	358.94	Tyr-Glu	2210.43	5554.95	3131.63	5521	3133.01	4931.61	4099.75	3968.41	3530	3460.47	5074.54	2581.86	7285.58	7091.59	5988	7456.55	3253.51	3636.85	4479.93	3852.99	4314.45	4886.45	3881.71	5156.27
(M-H)-	145.062	356.186	L-Glutamine	73814.4	49551.8	47720.3	57957.2	60134.5	65984	70280.2	60137.7	83465	121558	53616	41112.5	82211.5	77045.6	96460.7	92435.4	83168.7	78610.8	98300.7	79352.9	84700.4	76266.2	98961.1	74222.3
(M+H)+	399.143	504.043	S-Adenosylmethionine	151437	33779.7	48604.4	96065.2	109422	122380	166964	118267	60061	97705.9	117706	92137.9	42558.8	118168	36122.9	120837	42031.2	85647.5	108626	53193.8	113035	125150	39570.7	121414
(M-H)-	105.02	288.639	Glyceric acid	7126.44	5360.57	5703.44	4387.26	6444.26	7952.68	6632.44	4603.78	6321.77	6911.35	5542.46	2082.2	4275.34	4100.33	5251.83	4884.66	9775.74	3528.76	6623.27	2699.38	5485.75	5260.45	6298.78	5340.62
(2M+NH4)+	306.154	393.228	1-Naphthol	98346.2	178572	88292.2	63546.7	105194	125109	69307.9	140143	101443	59427.4	149724	48194.7	83496.2	87216.7	67392.3	118187	179959	68653.8	377506	84160.9	122707	93907.5	58575.3	289146
M-	338.064	446.716	5'-Phosphoribosyl-5-amino-4-imidazolecarboxamide (AICAR)	7665.18	3133.36	6312.89	10914.1	5051.1	7293.13	5751.16	2972.76	4475.81	3161.78	7704.96	11340	3135.68	3433.57	4589.35	4705.19	4727.11	5043.05	5202.43	4311.54	4309.2	4605.81	2653.41	5161.8
(M-H)-	452.275	174.399	1-Palmitoyl-2-hydroxy-sn-glycero-3-phosphoethanolamine	17382.4	31066.2	32488.8	26755.3	49099.2	40877	30938.1	33617.5	16540.1	14750.1	35845.1	8181.18	72862.9	27323.1	30288.8	28417.5	42207.4	39984	41251.2	22267.2	50621.5	37218.8	21114.9	46526
(2M+Na)+	309.171	432.525	1-Aminocyclohexanecarboxylic acid	4153.65	2774.39	3746.52	326.364	3526.35	2744.15	2564.17	3162.85	2530.12	3110	3415.08	2647.07	1855.46	2856.81	2355.45	2891.77	1925.67	2822.95	2348.52	2239.96	1385.49	3037.1	3152.27	1971.15
(M-H)-	303.231	41.07	Arachidonic Acid (peroxide free)	378985	696630	320492	407153	617026	512440	748910	529289	405147	226661	487270	119072	417547	351694	280976	729174	381642	430234	546227	453820	490196	475661	262743	301630
(M+NH4)+	272.145	513.56	10-Hydroxycarbazepine	968.023	1459.58	1086.62	1406.04	1140.52	1096.27	1500.63	1393.7	1630.39	1329.24	1337.62	1273.34	1782.81	1385.48	1534.78	1479.31	1747.65	1524.49	1839.88	1565.76	1713.82	1306.85	1602.12	1606.75
(M+H)+	510.387	167.236	1-O-Octadecyl-sn-glyceryl-3-phosphorylcholine	36328.3	21232.7	31028.6	29346.2	35299.2	17490.7	18108	18609.4	38773.5	31023.2	22163.9	12970.6	49449.2	43881.1	29764.6	31072.8	34713.4	23127.5	33050.1	42216.9	33144.9	33643.2	23334.8	34382.3
(M+H)+	163.122	79.533	Nicotine	13369.2	12233.9	13385.5	14053.7	19736.8	22812.6	23102.1	10109.9	4443.96	13275.6	17993.7	16708.8	15033.7	17758.2	13666.6	35407.2	11663.1	31343.2	31983.7	13132.7	12901.4	10008.3	11899	11836.4
(M-H)-	339.198	615.274	Norethindrone Acetate	34630.9	88789.9	72188.8	38223.2	77261.4	39909.5	89064.7	71394.5	75635.4	71520.9	73406.9	72445	86775.3	77267.6	83768.6	82938.5	76578.3	81174.4	77854.2	72081.1	82808.1	81261.6	83685.1	76276.6
(M-H)-	514.289	43.025	Taurocholate	574192	202927	200274	218707	382512	425258	732114	431150	346818	261704	155548	203992	583263	753825	558091	89748.3	282042	243175	479835	325080	504206	609157	439914	484461
(M+H)+	468.308	171.915	1-Myristoyl-sn-glycero-3-phosphocholine	11135.4	10507.7	7318.09	10768.5	15210.7	18779.2	9327.59	18232.2	6978.01	8235.31	11491.8	2258.51	18854.3	11735	13501.5	16190.9	16401.9	21246.6	11528.4	13625.6	15142.3	11704.7	10292.5	18312.7
(M+H-H2O)+	243.025	435.911	D-Glucose 6-phosphate	14211	10544.9	21524.4	18746	10840.5	19266.2	17619.8	13299.4	13006.6	14576.2	15572.1	7868.64	15184.5	41302.6	15906.4	12834.8	5032.16	10036.6	13775.9	10826.2	7534.85	12168.4	9344.76	5742.05
(M+H)+	147.112	515.875	L-Lysine	25474.7	14824.2	29194.3	34985.5	22143.8	30940.5	32580.1	31316.7	32895.3	21218.4	16144.1	20926.8	39634.6	35185.5	33569.9	18732.9	33791.9	35309	38065.3	29564	33809.2	24901.6	21629.9	45972.1
(M-H)-	462.064	474.385	Adenylsuccinic acid	33168.2	30578.3	23665.9	36537.7	23715.4	32423.4	26143.3	25888.3	23163.6	21184	27821.9	15306.3	37887.5	31145.8	26107.3	26902.1	35337.6	25196.9	42879.1	37818.5	30135.8	30239.6	42103.6	47134.7
(M+CH3COO)-	173.057	301.567	Dihydrouracil	18787.4	3122.56	10554.9	20936.6	13600.1	11018.7	6404.33	3711.51	8085.84	4104.83	12059.6	16034	14031.8	11619.2	26287.4	14722	5064.11	11322.9	7870.28	10711.2	3352.79	10220.8	15024	11646.6
(M-H)-	407.277	218.341	Cholic acid	64020.5	11242.2	53419.7	6068.55	62840.4	18829.4	4349.6	13691.1	26020	21001.8	7126.65	6134.79	35897.7	21900.5	16404.7	7626.75	72750.1	19369.1	47741.3	21383	33579.4	40490	22033.2	59423.3
(2M+K)+	261.117	367.269	Histamine	2363.24	3581.54	4675.77	3430.76	2628.81	3118.19	5936.76	7158.76	5430.6	2817.54	5267.28	2571.56	3856.78	2724.06	2590.5	3187.95	4704.48	2953.55	7769.88	1661.18	5103.55	4757.69	3039.32	1352.37
(M+H)+	786.161	379.5	Flavin adenine dinucleotide (FAD)	9839.38	13256.8	8054.94	10009.2	10414.1	8893.96	10914.5	10406.9	9558.45	10264	15670.9	4346.54	12028.5	11902.1	9837.79	11949	22752.6	9087.48	17343.6	12795	13588.5	11856	10731.7	15995.8
(M+NH4)+	360.149	349.546	Sucrose	71052.5	24731.8	43757.1	97760.3	74300.9	28701	113083	75294.9	11615.9	14391	87836.6	15113.5	77373.1	13009.8	51055.6	81529.4	59811.4	42157.3	23776.8	44563.8	66276.3	115877	33123.5	17852.7
(M-H2O-H)-	157.062	186.371	5,6,7,8-tetrahydro-2-Naphthoic Acid	5934.49	3747.21	4718.83	19506.5	11038.1	10826.4	4009.39	3643.43	3937.56	3494.76	5276.16	4000.3	5443.85	3765.89	7510.74	9043.8	2585.92	3916.18	9627.79	4487.4	3854.38	7559.59	3451.58	10821.9
(M-H)-	127.052	356.191	Dihydrothymine	8797	6067.08	5466.48	6780.39	6224.57	8174.29	8696.92	7244.08	8248.9	12098.4	5697.18	4534.18	9302.18	8621.97	10153.6	10533.1	8848.23	8776.28	11182.2	9163.46	9495.65	8577.89	9284.16	7895.59
(M+CH3COO)-	135.031	365.559	Glycolate	26333.7	25539.1	20815.7	17648.6	19260	28626.1	21124	20591	19319.1	17719.9	25313.8	13127.2	45734	19592.8	22577.1	28966.9	26279.8	17322.5	30496.4	25057.6	19549.3	24084.5	28908.8	33998.4
(M-H+2Na)+	268.05	308.172	N-Acetyl-L-tyrosine	2330.53	5397.73	1573.56	989.601	3712.39	841.75	8267.14	6578.49	4239.3	9052.25	8329.63	1915.42	8044.9	5195.46	1829.47	3180.91	4459.47	1467.12	9118.35	1664.6	5886.44	1533.15	2577.1	4904.32
(M-H)-	306.074	476.002	Glutathione	5947.52	14215.3	12716.3	8871.43	24754.6	8828.51	26208.2	27423.8	14574.8	13286.2	28735.4	8377.95	11062.9	8632.55	11883.8	7062.76	15419.7	11144.1	20423.8	11456.4	42540.6	13268.9	9851.09	16126.5
(M-H)-	303.082	428.315	N-Acetylaspartylglutamate (NAAG)	11143.4	12538.3	8969.69	8675.68	9473.24	8079.24	7792.52	9086.35	9992.09	9576.73	7464.54	7303.68	16303.4	10747.5	9571.32	10676.6	12973.6	10013.2	12244.2	11151.6	11841.9	8882.86	11561.2	8767.79
(M+H)+	405.008	428.035	Uridine 5'-diphosphate (UDP)	22330.3	16181.6	25370.5	9545.86	15151	14286.6	22843.6	43796.1	20591.3	18442.9	25848.2	11096.1	11096.5	18871.8	21638.1	20644.1	15105.6	15712.3	28723.4	19395.9	20850	17782	15704.6	21017.4
(M+H)+	401.34	44.6405	7-Oxocholesterol	85205.9	104882	146943	132686	101714	111051	113545	68217.7	181694	144312	58765.5	93634.1	124928	139419	152733	53093.6	86078.3	98251.8	47430.8	82566.5	94150.1	89627.8	103958	101106
(M+H)+	246.155	397.445	Arg-Ala	35262.7	94908.1	39762.2	36295.4	33776	30351	43620.2	84211	49252.2	45453.4	37185.5	42567.2	50816.9	50327.3	51195.5	34619.6	89094	64112.6	81771.6	40877.7	67707	46051.9	37923	70460.2
(M+H)+	308.088	475.462	Glutathione	12843.1	17494.9	13483.4	10245.5	23192.3	7344.15	15382.8	16535.5	18001	18581.4	16906.5	6239.25	9774.87	15418.3	13282.5	3780.35	17230.9	11536.6	21831.8	11330.6	13346.1	23442.2	11811.2	14577.4
(M+CH3COO+2H)+	235.129	371.708	Theanine	636.44	1079.02	1023.51	1356.65	978.357	1518.37	532.365	814.397	1005	869.51	705.468	916.401	699.833	992.498	1440.15	1715.99	1113.24	997.713	1611.07	1155.4	748.227	1005.4	1430.82	559.331
(2M+NH4)+	276.19	381.735	L-Pipecolic acid	4627.68	4830.73	3479.54	4862.43	4976.72	4097.22	4792.56	3934.47	5062.8	5646.86	4853.75	2229.29	6231.76	5959.62	4427.73	5780.62	5389.63	4542.17	6356.79	5509.21	5271.41	5872.43	5562.12	6815.88
(M+CH3COO)-	326.109	161.387	Adenosine	13538.2	14488.7	13724	12519.1	19310.9	12771.1	19799.4	13619.8	12925.2	31475.5	21574.1	9312.45	19613.4	13454.7	19473.3	15687	17343.7	12185.1	24555	11624.8	8674.25	15209.6	14841.4	7986.45
(M+CH3COO+2H)+	180.085	349.688	L-Threonine	2288.01	1928.09	2131.89	3696.51	2555.17	1222.34	2487.28	3280.66	1178.54	1475.99	2770.58	1339.87	2965.39	1314.85	2669.91	3984.42	2417.97	1815.2	2243.25	3189.16	3144.93	5629.47	2085.59	1307.9
(M+H)+	235.091	413.749	Glu-Ser	9568.08	16978	14093	14846.4	12476.1	15216.8	8395.09	13851.9	12053.8	11574.7	13621	5979.67	19100.7	15543.1	12630.7	18981.3	19441.2	13896.6	15948.7	9118.37	14857.1	14049.1	16200.3	18091.4
(M+Na-2H)-	215.014	162.385	2-keto-D-Gluconic acid	13719.8	18601	16732.8	20153.1	16711.4	22902.9	17833.6	19189.6	15056.5	17587.2	22439.9	11391	20892.6	22940.6	23847.5	25413.1	15537.7	15864.3	24325.4	23051.2	19265.5	20899.6	24519.5	24900.7
(M-H)-	321.047	393.472	Deoxythymidine 5'-phosphate (dTMP)	3857.6	5813.3	3930.05	2759.89	3687.85	4579.36	3330.54	5077.71	3772.97	1314.28	4352.65	1818.88	3676.54	3995.41	1694.72	1631.34	4519.1	3302.37	6766.61	3982.9	1612.89	3507.7	2598.58	4591.32
(M+H-H2O)+	284.052	422.964	N-Acetyl-D-Glucosamine 6-Phosphate	2955.89	5419.35	3712.74	4140.51	3309.67	3509.22	3927.35	9814.46	6604.71	2866.01	6445.28	2258.04	7069.65	4510.83	6788.75	4186.64	4208.21	4125.48	4057.13	3575.17	3175.88	3244.93	3338.16	3720.54
(M+CH3CN+H)+	245.159	315.793	Gly-Lys	6204.34	6088.61	4841.52	9273.53	6826.19	9213.18	8952.09	6025.24	6057.39	7715.32	10415.4	5420.4	9344.96	10981.8	10070	8305.92	8507.2	8049.84	7790.74	8571.81	6620.51	10725.7	7507.29	8565.88
(M-H)-	426.019	467.803	Adenosine 3',5'-diphosphate (PAP)	17153.2	25498.7	7971.29	16732	22430	16769.1	19144.8	22210.9	21806.7	21626.6	27490.5	16251.8	17734.9	14892.9	21366.4	17943.6	14352.2	18803.2	22665.1	16644	11161.6	21038.1	20524	12495.1
(M+NH4)+	252.143	364.304	Ile-Cys	15223.8	15831.5	18968.5	21158.8	20454.3	19535.3	22899	21680.8	16913.7	22103.2	20605.4	18724	15511.8	19874	18457.3	18846.7	14165.8	17907.5	17013.9	17275.4	15574.1	17343.2	16057.8	15937.3
(M+H)+	161.128	511.095	N6-Methyl-L-lysine	8422.8	9271.44	7702.62	7643.64	7704.68	8229.45	10256	9723.33	7157.86	6621.61	8715.02	5318.85	11494	8359.97	10362.3	6336.57	10702.1	8390.25	11465.3	10931	9782.45	8527.53	8815.53	12844.1
(M+H)+	277.215	45.449	Stearidonic Acid	10187.4	7711.67	10887.3	7093.36	20010.1	57926.5	15667.5	20714.5	9345	12642.9	6229.57	10158.2	19652.9	9648.79	16633.8	3082.4	23910	19127.6	44382.1	21181.8	30078.7	18986.5	17405.1	6207.09
(M-H)-	300.047	423.353	N-Acetyl-D-Glucosamine 6-Phosphate	9902.23	15973.4	15552.3	11948.3	13882.6	10901.6	12120	20801.1	13212.4	19220.6	17626.7	5454.68	22742.3	28106.9	11530.1	12287	24263.9	25102.5	18201.8	11923	13818.2	12835.5	12718.4	17901.2
(M+Na)+	288.1	359.574	Thiamine	563.012	975.868	636	580.776	557.041	1140.03	822.114	1033.86	725.701	507.736	705.884	834.822	741.289	695.428	601.044	560.244	584.331	396.165	818.32	444.755	1022.92	565.48	592.724	746.379
(M-H)-	331.262	39.806	Adrenic Acid	73097.3	95058.3	35806.7	60068.4	91161.2	57234.3	99505.8	78170	73418.9	23836	49973.5	17849.8	94038.8	54745.2	30136.5	78917.8	47972.1	68470.3	80461.4	71731.2	79545.2	81970.4	25624.4	39056.8
(M+H)+	166.052	351.102	DL-Methionine sulfoxide	10701.5	5073.72	6301.74	5506.95	2890.87	43237.6	4736.51	4416.6	2010.85	3986.57	5028.97	6766.67	9129.39	738.492	5170.86	6695.4	7813.6	5116.11	8632.94	7445.49	10684.1	15635.6	6114.4	8412.7
(M+H)+	228.097	195.125	Deoxycytidine	6402.61	8442.78	3148.14	6294.6	2969.55	2287.31	4607.53	4672.16	5099.86	1832.06	4839.18	3198.69	1062.8	4660.45	3490.38	8915.94	5268.34	6144.2	2933.32	4779.67	3429.09	2967.64	4066.03	2251.38
(M+H)+	245.112	398.584	Pro-Glu	3211.41	5712.15	3507.2	4157.23	3537.39	6414.86	5257.96	7855.93	3377.89	4018.99	5268.07	1159.73	6902.22	3713.07	3637.08	4892.63	6463.37	3906.87	9285.76	4202.71	7606.59	5903.12	4956.86	6822.73
(M+CH3COO)-	319.048	464.192	Fructose 1-phosphate	11900.3	11398.4	8840.35	16011.5	13241.4	12026.8	10193.9	9904.52	13923.8	5189.26	13273.6	7556.33	11133.8	16715.3	9908.17	10596.4	6966.9	7788.48	2479.92	12555.1	10876.9	15600.2	11096.2	9346.39
(M+H)+	482.322	170.485	1-Stearoyl-2-hydroxy-sn-glycero-3-phosphoethanolamine	38361.6	86599.4	33892.5	39599.6	35048.4	82362.8	47381.2	43517.9	40144.5	49130.8	57938.8	17966.8	68933.5	54202.3	60075.5	59511.5	53322.5	77730.7	74755.9	54890.8	61568.5	52019.4	49276.7	49993.7
(M-H)-	613.135	424.385	Cytidine monophosphate N-acetylneuraminic acid	39779.1	44259.7	36143.6	36080.6	43788.2	39447.3	36527.8	36459.7	36428.5	34625.4	44601.1	20055.9	38670.8	41545.6	39986.1	32598.1	33034.5	29987	48507.6	32670.1	36256	36874.4	31808.5	32090.9
(M+H)+	189.134	499.846	L-NG-Monomethylarginine	6146.25	6163.88	4921.64	4472.54	5563.57	6591.71	6890.95	6004.83	4228.67	3447.11	6797.08	3645.2	5232.5	4386.99	5373.64	3948.71	4353.28	4584.11	6207.1	4953.27	5373.74	6387.37	4496.48	6116.35
(M-H)-	579.023	461.793	Uridine 5'-diphosphoglucuronic acid (UDP-D-glucuronate)	368773	241946	329623	394544	400907	344150	341891	408580	418499	311568	398618	183339	372261	313618	360089	338814	441487	343793	673265	365608	456528	359280	463910	530304
(M+CH3CN+H)+	183.148	210.265	Pelletierine	735.16	3000.6	1469.2	919.083	930.238	842.519	2483.79	3026.22	3203.08	808.479	2826.49	974.742	585.264	2409.12	1797.86	1273.46	3408.16	4014.93	941.881	1905.22	1330.28	1416.19	884	590.57
(M+K)+	245.106	314.846	Monoethylglycylxylidide (MEGX)	6487.03	6040.24	1899.35	3809.34	5250.86	4562.85	9292.39	6270.67	5025.13	9385.88	7237.87	1979.6	6445.14	6130.09	5943.21	5451.19	4496.15	4394.15	8539.5	7881.18	5635.14	5136.63	2528.6	4872.42
(M+CH3CN+Na)+	391.129	350.35	Loxapine	1283.1	931.25	2397.14	1995.49	2156.99	1473.57	1049.15	782.553	908.371	588.208	2020.64	1013.71	2353.19	1510.23	1593.72	1092.72	1573.47	1116.19	2300.35	1194.33	1120.95	1856.9	2126	1595.53
(M-H2O-H)-	141.018	327.358	2-Oxoadipic acid	546651	492073	545215	453091	564183	541190	628200	487819	780745	657551	485618	310391	749379	733551	618496	503238	617866	443964	680443	599354	692204	677095	659465	810175
(M-H)-	383.112	368.043	S-Adenosyl-L-homocysteine	24925.8	52724.2	36216	40754	33824.6	17282.9	44932.4	28342.4	39572.8	26963	34559.5	15720.5	47341.1	40140.2	34026	25053.5	29881.4	17522.9	30566.5	34151.3	46821.5	22712.3	24795	36860.1
(M-H2O-H)-	193.071	184.312	Perseitol	8297.6	12765.6	8139.79	11739.5	10484.1	18324.1	28803.9	7262.68	6873.04	5572.77	10054.4	2001.26	10375.1	9710.77	11576.8	13316.1	3226.49	13902.5	15758.3	8610.27	11718.3	13955.8	12041.9	10757.6
(M+H)+	305.097	427.754	N-Acetylaspartylglutamate (NAAG)	4828.01	4693.42	4606.12	4800.46	4903.03	4157.73	3705.05	5360.28	5088.65	4757.23	2963.09	2782.89	6099.64	5217.58	5095.59	5746.9	3626.91	4929.06	6026.01	5222.53	6594.77	5489.49	3631.06	4712.04
(M+H)+	288.202	337.382	Arg-Ile	14835.9	15823.2	30947.6	82850.4	29301.1	5036.51	5340.1	17447.3	4390.85	6792.25	40362.4	32602.6	86885	10950.7	12074.2	1878.29	36122.4	11858	40018	10123.3	43115.7	10191.9	9830.36	24554.8
(M+CH3COO)-	189.034	218.742	Fluorouracil	4595.61	9630.74	3482	7011.08	4433.04	6663.46	11501.1	15978	7011.65	11344.3	5418.55	1660.11	12531.6	10712.6	724.746	7713.65	15070.6	2609.93	19077.9	7305.86	7268.66	10098	6534.85	12145.1
(M+H)+	268.103	161.955	Adenosine	599257	468573	421299	516648	525954	193641	832878	550068	273349	835294	1.05438e+06	208340	905415	602776	872976	746348	743584	486507	1.13688e+06	416522	261404	714980	738402	330208
(M+H-H2O)+	482.3	44.605	Tauroursodeoxycholic acid	26329.4	33835.4	52439.3	36084.8	34680.6	30267.3	41005.9	24774.3	58374	45470.3	19380.2	28666.7	46768	42881.5	44377	15904.8	29456.2	37918.9	20561.5	31534.4	33289.6	32750.5	35239.2	32759.3
(M-H)-	455.093	387.81	Flavin mononucleotide (FMN)	2278.38	3279.61	2048.39	2686.91	1774.29	1638.47	2567.26	2469.29	1653.76	2122.71	2952.16	1399.48	2549.63	2765.75	3374.29	2394.28	2714.89	1815.02	2681.13	2680.22	2289.7	2203.26	2727.58	3547.13
(M-H2O-H)-	241.011	316.654	alpha-D-Galactose 1-phosphate	2336.56	2052.37	2974.66	1567.32	2055.11	1812.9	2088.87	3479.8	2676.21	2379.55	2649.86	2210.03	1649.49	2265.62	2335.89	2013.57	2176.11	2547.84	2401.32	2188.23	2076.81	1886.03	2167.53	2124.3
(M+CH3COO)-	273.038	428.388	2-Deoxyribose 5-phosphate	1804.08	873.715	2423.77	2147.54	2820.61	1685.12	3187.63	2897.14	2339.52	2783.4	1310.03	1228.87	1835.57	2634.21	2259.59	2217.71	1649.71	1744.84	2040.39	2033	2524.07	2007.32	2623.31	1379.6
(M+K-2H)-	137.035	173.807	3-Hexanone	4148.1	4389.44	4711.67	4196.48	4023.92	4230.38	4742.44	3809.82	2709.2	2955.41	2245.48	4369.89	3886.49	3375.8	3677.11	4126.54	4504.34	1458.87	3146.77	5215.04	6838.28	5854.39	2949.41	5075.17
(M+H-H2O)+	337.272	37.207	MG(18:2(9Z,12Z)/0:0/0:0)[rac]	63594.7	110430	31196.2	72001.9	115654	96147	82905.4	78228.8	82203.3	85316.9	49997.8	49314.1	81052	75434.6	62617.6	43744.4	78303.5	61067.2	89533.4	69622.9	112865	67840.7	71710.3	75088.4
(M+H)+	464.079	474.254	Adenylsuccinic acid	23780.1	35854	23209.3	26785	23995.6	29453	25005.7	17080.3	25352	20446.1	28543.5	14511	38494.4	28622.4	25550	20555.6	29986	21760.9	38947.8	30371.8	21520	26161.9	33313.1	30891.9
(2M-H)-	359.123	319.875	D-Mannose	17483	12737.7	12860.3	12487.6	9855.78	14826.3	17658.5	11529.2	11388	7290.18	20201.5	5747.17	7081.54	19942.6	18403	18583.6	12285.6	23462.2	13148	12989.6	7712.48	18263.7	13838.8	19935.2
(M-H)-	588.07	437.173	GDP-L-Fucose	7839.88	10416	9125.8	8874.06	5846.83	6591.75	10967.9	8199.62	10773.9	8535.04	13781.5	3707.07	9230.82	8830.84	8684.3	10649.2	8226.81	5171.46	11910.3	9161.65	8700.81	9504.61	7062.04	8757.11
(M+H-H2O)+	454.316	178.834	Terfenadine	7580.45	5676.45	7903.54	8144.01	27267.2	11464	7379.37	8284.92	6552.42	13815	7633.9	3040.36	9319.58	8198.07	11238.6	7754.51	26209.1	11119.7	8804.56	7422.58	8395.88	14071.4	1848.46	4195.86
(M+CH3CN+H)+	393.163	310.035	Lomefloxacin	2820.76	856.672	1474.15	2312.03	803.164	1879.12	1115.72	706.608	854.725	579.563	1704.96	1675.82	1200.16	1527.35	1495.56	1437.86	1894.4	1938.68	1527.84	982.494	1673.13	1430.25	952.922	1609.58
(M+H)+	744.08	473.551	Nicotinamide adenine dinucleotide phosphate (NADP)	7286.81	10437.2	9177.61	7439.12	10138.1	6720.43	8022.34	9188.97	11509.2	8093.36	10512.8	5450.74	6684.14	8439.9	8097.53	9393.43	9529.4	5568.41	12815.1	9609.14	7745.84	7359.34	9518.95	7324.58
(M-H)-	175.036	400.916	N-carbamoyl-L-aspartate	322.56	1347.07	5807.58	1427.74	1577.55	1227.32	1077.31	1424.01	1429.39	1212.23	2298.67	866.526	3189.19	2264.15	1239.02	1336.17	2087.94	1349.79	1098.84	1598.72	2003.49	1039.39	1685.9	1161.74
(M-2H+3Na)+	349.053	427.719	2'-O-methylinosine	105044	139191	141269	164363	134054	218819	162038	164869	119508	163292	226091	91224	141660	143551	140279	212975	141590	132017	173268	118107	130297	174839	112441	189998
(M+H)+	246.18	507.357	Lys-Val	19503.2	23821.7	21425.9	22862.5	20023.1	20243.6	28989.1	25668.5	21934.6	20312.9	21274.5	10979	26668.8	23227.7	23900.4	18564.8	26156.4	19661.1	31232.6	26067.4	28511.9	25853.6	25831.7	27388.1
(2M+Na)+	479.28	44.232	L-leucyl-L-proline	15944.1	13538.3	19985.6	9858.13	17411.1	14977.8	23258	16307.2	26274.9	22529.9	10207.9	6964.65	35732.7	25287.3	18144.5	5008.21	18716.5	14360.9	16797.5	14082.4	31407.1	21666.9	16482.6	17703.8
(M-H)-	165.019	266.846	1,2-Benzenedicarboxylic acid	1770.37	1959.5	2034.67	1429.03	1943.6	2795.62	2240.95	1628.98	1270.73	984.858	2099.72	1634.39	1401.43	1881.72	1643.83	1304.82	1746.9	1480.46	2330.3	1491.27	5305.83	1816.27	1566.8	2043.87
M-	128.036	115.472	Ammelide	170221	66032.7	243528	281330	67800	145950	76424.8	38358.4	39430.3	22171.6	135366	8689.65	51893.2	125276	215752	180440	70306.3	89322.8	98168.8	186440	10545.1	158887	90614.9	126365
(M+Na)+	370.051	409.873	Adenosine monophosphate (AMP)	21278.1	18639	21529.5	17314.9	18189.7	14868	17952.5	18029.1	19088.5	16776.5	18461.5	13215.3	21868.5	15317.5	17647.9	13609.8	22585	14500.5	18211	20916.2	13913.1	16318.1	19562.9	14392.5
(M+Na)+	810.595	126.966	1-Stearoyl-2-oleoyl-sn-glycerol 3-phosphocholine (SOPC)	251147	246300	232053	334716	197594	243353	281822	238189	240061	252605	268868	322990	177857	285425	253590	300717	214233	231081	220233	211251	184268	207922	230150	229528
(M+H)+	170.08	247.028	6-Hydroxydopamine	1480.26	719.462	1209.58	1156.56	1499.53	1370.07	860.651	933.459	868.99	707.796	927.344	1090.29	1030.35	1304.03	1464.8	838.97	1163.42	1019.18	731.283	1007.34	912.053	1434.07	1567.94	1300.56
(M+H)+	130.086	515.766	.beta.-Homoproline	24393.6	36029.6	23154.8	28271.1	21767.1	25710	31996.8	29306.5	23589.4	21171.1	32713.2	20284	31161.8	26922.4	31019.8	22762.6	40004.9	23085.4	31076	31716	26696.9	27608	18603	46323.6
(M-2H+3Na)+	290.079	346.373	Bufexamac	2275.84	1518.89	2676.26	2702.01	2306.79	2354.73	2982.69	2275.28	1620.02	1710.86	2431	5174.12	964.48	2820.81	1416.4	2697.41	3043.01	893.292	3355.16	742.687	2114.46	3847.86	1885.39	2399.94
(M+NH4-2H)-	339.066	446.418	5'-CMP	1280.83	469.95	1127.77	1757.17	855.421	1026.56	897.731	573.241	933.954	528.831	1327.51	1882.45	756.689	708.416	820.434	887.25	737.491	695.346	1264.34	820.207	730.365	1006.5	649.412	1004.83
(M-H)-	160.062	391.306	DL-2-Aminoadipic acid	2962.16	5421.41	3814.5	5085.66	3242.97	5030.01	3560.47	4996.7	2984.49	2720	2080.4	1677.62	5829.12	1742.43	3392.69	2843.21	9544.55	4528.46	3867.37	4196.25	3254.73	2709.55	5800.9	3094.96
(M+Na)+	371.035	428.026	Inosine 5'-monophosphate (IMP)	11018.2	10626.9	10601.6	13430.3	10574.7	17109.8	12071.6	11219.4	10366.1	12067.7	13798	10901.1	12549.7	15423.2	14509.5	15606.1	10720.2	11061.7	13626	9477.21	12341.1	12495.3	10821	16732.2
(M-H)-	347.038	427.615	Inosine 5'-monophosphate (IMP)	300246	383670	315122	406194	396868	558101	483068	385357	300301	439937	564163	244780	386121	444922	390351	561912	346449	336691	406711	292148	373533	428170	315928	538190
M+	302.159	363.723	Nordihydroguaiaretic Acid	4712.69	11007.9	9660.17	4673.07	9261.88	6916.45	4930.39	6478.01	5336.14	5222.29	6956.59	2872.06	4311.79	4360.82	7039.8	5183.68	8912.25	4666.75	9540.97	4741.32	6132.93	8096.1	7069.79	11118.7
(M+Na)+	758.566	131.338	Thioetheramide-PC	1.75479e+06	2.01233e+06	1.66096e+06	2.44721e+06	2.19968e+06	1.60727e+06	1.72787e+06	1.97989e+06	2.60704e+06	2.08239e+06	2.24935e+06	1.98449e+06	1.93518e+06	1.91667e+06	1.80669e+06	3.03445e+06	2.2663e+06	1.88169e+06	2.56955e+06	1.99142e+06	2.08546e+06	2.11806e+06	1.72766e+06	2.56117e+06
(M+H)+	203.15	490.065	NG,NG-dimethyl-L-arginine(ADMA)	141611	195939	56348.5	176538	154946	223116	187936	105624	144936	73790.8	178910	113409	199741	154622	188550	153744	193192	56008.4	207474	55808.3	204328	237899	179911	99867.7
(M+H)+	230.095	308.172	Ergothioneine	1756.67	4874.69	1150.13	689.928	3352.76	658.183	8523.61	4967.41	3664.07	7805.21	6405.83	13007.9	6536.46	3138.51	1148.45	1771.36	4327.07	1532.42	9995.66	1680.92	5285.7	1081.64	1888.02	3263.39
(2M-H)-	369.019	427.392	3-Phosphoserine	5285.69	6512.06	5554.7	5529.83	6108.16	10035.5	6636.45	6409.63	10799.7	5840.09	9533.35	5115.5	8039.58	6707	4977.85	7749.41	7272.35	7249.83	7904.04	3691.84	6505.31	6519.42	5824.07	10227.8
M+	261.075	351.748	Flumequine	1828.76	1373.76	2597.77	2450.69	2212.05	2987.53	3710.73	3213.06	1047.12	2955.94	3115.34	1591.46	3693.76	627.094	2561.74	4128.35	2548.81	2497.23	2545.64	2794.09	1349.45	1329.93	941.953	4307.08
(M-H)-	89.0259	288.411	Dihydroxyacetone	9799.76	15736.7	14471.8	15018	12673.4	21657.8	16874.4	13737.1	9920.1	17988.6	17141	6268.44	15296.1	17382.4	18907.6	16940.1	9897.05	11533.4	22526.9	17552.3	17170.4	15548.9	16328.1	18518.7
(M+NH4)+	292.113	449.755	Fisetinidol	4489.07	4420.35	5045.21	6408.3	4835.59	9345.46	4683.07	5371.03	3370.72	4927.56	5572.3	2506.78	7437.93	5506.64	4606.84	6499.92	3705.32	2539.15	4642.87	8262.53	4010.03	8377.16	4032.55	3985.54
(M+H)+	524.368	163.232	1-Stearoyl-sn-glycerol 3-phosphocholine	200880	308635	226037	269774	257001	248869	331101	278505	312376	264816	462615	167246	329367	304643	317104	255049	254986	449930	222810	274805	240310	218325	287978	256760
(M-H2O-H)-	283.066	206.146	Hesperetin	3032.23	3736.8	1819.68	4015.7	3586.93	3378.08	3764.85	3314.45	2756.67	2741.7	2288.21	712.781	5529.19	1747.19	3689.08	1817.19	3078.74	2412.37	5829.98	3489.54	4556.62	3713.19	2928.64	2855.19
(M+H)+	454.291	174.629	1-Palmitoyl-2-hydroxy-sn-glycero-3-phosphoethanolamine	24516.6	48089.4	35794.5	37474.4	30398	53630	48733.9	37172.6	33102.8	26918	40724.1	10062.5	57117.4	34802.2	31120.9	34249.1	48889	51664.3	45018.1	27957.3	41628.8	31387.8	24023.7	35254.6
(M-H)-	604.065	454.769	Guanosine diphosphate mannose	6094.15	6783.19	5924.73	5478.09	6404.59	4925.12	6376.95	4019.86	6515.88	4520.4	6832.91	2414.62	6667	6728.63	5370.49	5642.96	7092.05	4792.18	7449.06	7124.13	6769.27	5288.03	6297.01	6599.21
(M-H)-	130.052	329.856	N-Acetyl-L-alanine	20158.3	20245.5	20584	17920.4	15547.3	25728.4	24526.2	17574.1	20631.5	22589.9	20521.7	11473.1	20462.3	19417.9	23794.7	16240.8	20427.3	24843.9	15247.5	24221.4	20360.6	15735.7	27815.5	17980.8
(2M+H)+	537.166	205.528	Allopurinol riboside	90857	79864.9	71218.8	100756	85994	101887	114621	67046	77444.4	80205.9	93532.7	21492.4	105872	67915.3	69005.6	134993	76188.5	64966.1	175391	84352.9	138214	77518.3	65909.1	94937.8
(M+CH3COO+2H)+	304.15	323.779	Agomelatine	1935.61	1604.29	1142.51	1470.89	1514.57	1619.81	1499.66	1177.51	1364.94	1714.05	2206.56	632.541	1783.03	1230.98	609.934	1432.44	2143.25	1553.59	2923.53	1134.58	1183.03	2124.64	1187.92	1807.83
(M+Na)+	155.08	178.169	D-Ornithine	10768	1862.22	6691.88	16865.1	34883.6	12534.1	31293.9	5984.82	3518.29	2169.74	10336.2	2876.81	11458	9875.75	20553.3	20765.4	8296.51	8693.13	17447.1	9126.32	1938.1	14870.9	7753.74	23095.3
M+	294.154	273.633	Ile-Tyr	960.33	1055.57	1417.39	1248.31	512.728	1476.09	1092.65	937.462	446.88	1091.62	1764.37	1165.01	1094.65	1210.25	1029.46	1465.39	1073.87	1413.51	1064.61	446.571	907.894	1497.98	1104.82	1159.55
(M-H)-	179.035	341.091	Caffeic Acid	2750.3	2597.81	2580.98	2594.4	2486.49	2578.85	2474.9	2328.49	2863.56	4328.25	2319.27	3442.33	2752.69	2345.71	2693.78	2739.01	1808.47	2223.8	2307.94	2864.31	2795.8	2590.2	3087.23	2618.78
M+	430.241	31.355	Trandolapril	18506.3	19691.9	20650.2	18423.1	20064.1	20658.8	17257.5	22338.7	20303.5	17679.5	16212.5	26486.9	17473.5	16216.3	17892.2	18102.7	18091.3	21022.8	21284.4	25579.7	17005.9	19339.7	18189.8	21270.3
(M+Na)+	155.081	324.478	Ornithine	2326.76	3811.96	2764.75	7007.31	2787.24	9647.11	7679.4	2196.92	2652.56	6167.1	3124.77	1691.93	5006.55	2117.65	7543.55	3171.7	4867.38	6034.63	5400.95	4777.03	4505.4	7655.04	4367.47	3704.34
(M-H+2Na)+	134.018	328.507	L-Alanine	12356.5	14804.3	13321.7	10101.6	13518.5	16106.7	14456.3	10342.4	13820.5	13924.5	13627.1	4164.82	18131.1	12518	10689.6	9497.26	14795.4	9580.88	20900.8	11693.2	16415.6	13307.1	12444.8	14466.3
(M+CH3CN+H)+	168.076	314.493	4-Imidazoleacetic acid	20948.7	21720.4	25606.1	14139.4	8197.56	14269.1	43317.9	37515.6	43253.4	40967	41413.6	9597.31	3990.1	37569.8	29665	86533.3	29964.5	43032.2	6722.22	43890.5	5454.91	30777.9	8779.82	41231.1
(M+H-H2O)+	132.101	359.413	Triethanolamine	34298	21035.3	19665.8	9813.02	17171.9	23706.1	28812.4	23095.6	24927.8	22743.8	24288.8	11042.4	27348.1	22985.3	20411.7	31530.8	22164.4	10659.7	26242.8	24457.8	21676.1	21437	22805.2	25341.1
(M-H)-	118.052	337.118	L-Threonine	26659.3	36848.3	13433.6	26816.4	30161.5	45039.8	29107.6	18369.4	13486.1	14790	16532	6364.33	28411.7	19138.8	17418.6	24175.6	37339.8	18078.9	41382.8	21052.4	34369.9	26652.7	22599.8	30623.2
(M-H)-	565.037	328.64	UDP-glucose	2247.55	2514	2175.39	1687.84	1816.02	2645.88	2238.67	1907.39	1835.46	2097.88	1601.12	962.703	2953.74	2256.92	2967.81	1667.69	3009.14	1894.62	1663.14	1899.26	2416.88	2773.05	1388.98	1635.67
(M-H)-	742.063	474.017	Nicotinamide adenine dinucleotide phosphate (NADP)	7129.71	7669.35	5311.74	8387.68	7621.62	5494.61	6329.99	7357.08	9535.58	8225.3	9560.53	4662.34	6222.42	8425.88	8632.97	7636.88	8412.52	6605.18	10301.1	7811.01	8344.14	6295.96	6845.35	9555.95
(M-H)-	122.026	207.171	Nicotinate	10069.2	8455.71	8533.04	8341.34	14027.1	8828.72	7879.89	4234.85	16259.8	17038	8668.05	3004.06	17198.8	11831.5	12782.5	13373	12247.8	7895.73	14765.8	7320.35	10312.6	7763.38	4453.13	7180.95
(M+CH3CN+H)+	137.07	278.997	2(1H)-Pyridinone	28472.4	69483.6	42789.8	47530.2	56182.7	45450.6	49890.9	56062	93760.3	60778.9	63620	39586.3	75650.3	80373.6	52096.2	54144.4	48396.6	48392.3	44440.2	51924.2	68298.4	41394.8	75612.6	59743.6
(M+H)+	786.595	129.452	1,2-dioleoyl-sn-glycero-3-phosphatidylcholine	561046	631482	477984	1.08954e+06	519795	480036	506735	624673	639207	614714	1.04363e+06	1.02349e+06	529523	691644	581761	1.04606e+06	624598	621481	465859	535282	514477	521236	538132	648475
(M+H)+	114.066	678.77	Creatinine	1943.9	1876.11	1920.61	1894.28	1911.78	1926.51	1934.33	1769.81	2173.95	2260.18	1667.8	1719.04	2332.39	2273.39	1879.65	2286.15	1615.89	1653.76	680.739	1703.95	1933.54	1984.17	2782	1910.85
(2M+NH4)+	536.369	162.252	Primaquine	3877.24	7747.92	4862.69	5518.81	3210.84	10795	5982.79	5398.98	4546.05	5297.42	10939.2	2504.43	9648.95	7141.55	6025.69	5876.59	3972.67	6524.9	8762.09	5502.22	6264.86	4372.95	5962.81	6839.4
(M-H)-	267.073	205.933	Inosine	981489	955148	770728	1.1371e+06	1.01494e+06	1.12365e+06	1.23135e+06	766022	982563	956177	919951	309066	1.16232e+06	934310	968254	1.34279e+06	710244	804333	1.40474e+06	838524	1.33999e+06	890533	941789	983954
(M+H-H2O)+	383.329	86.857	25-hydroxyvitamin D3	32382	21597.2	36467.4	53557.4	41935.9	45427.5	42729.2	35598	48304.2	50686.2	24227.3	15425.9	47504.9	66878.6	41331.8	8517.41	41054	29127.2	32187.5	41064.4	44412.6	45098.9	52915.7	52881.2
(M+Na)+	355.167	282.371	Lys-Trp	2258.16	526.227	1443.53	2804.27	2879.34	930.277	763.465	542.074	645.983	579.6	1746.21	1416.68	1674.64	2403.3	1349.25	2081.04	866.533	808.788	1441.49	1106.85	752.127	1047.9	1265.25	1422.56
(M+Na)+	809.662	90.285	N-Docosanoyl-4-sphingenyl-1-O-phosphorylcholine	37705.9	6231.99	13841.6	50199.2	30585.6	12068.6	39675.2	10464	16672.2	18299.4	46871.2	8372.74	17175.3	22197.6	37699.5	58781.7	32622.5	12462	15479.7	41137.4	35469.8	30409.9	11744	14633.1
(M+H-H2O)+	261.118	286.472	Pro-Tyr	1340.72	411.224	1486.96	4561.37	2032.97	1773.86	1071.31	793.442	451.89	272.739	3264.64	760.017	1486.65	1105.25	2777.83	2243.44	1213.59	1396.5	1315.46	977.397	1595.76	3395.43	1604.13	1004.88
(M+H)+	391.284	30.931	Dioctyl phthalate	11534.8	14533	12724.3	25569.4	27968.5	19640.7	18388.8	10720.7	10342.8	34170.9	11524.1	15689.3	12716.6	18742.6	15897.4	15167.5	45287.2	12320.5	11271.5	16555.2	16856.9	18672.7	12935.9	18512.2
(M+CH3CN+Na)+	345.133	191.714	3'-O-methyladenosine	864.034	1127.57	2392.67	876.724	855.317	770.796	1763.41	3124.98	2241.12	1603.65	1135.84	2871.85	1461.26	1234.68	1237.19	2427.79	1231.4	1939.77	1248.91	1508.22	1039.01	1115.53	1426.75	1249.15
(M+H)+	252.108	137.836	5'-Deoxyadenosine	12734.2	12551.4	8572.37	9729.5	6633.28	7962.82	8872.66	7895.51	11596.8	5801.94	6834.89	3741.44	5721.07	5965.23	12112.8	22697.7	4038.45	7991.58	15274.7	11475	7708.2	7782.76	7038.45	6572.32
(M+H-H2O)+	627.532	167.521	1-Stearoyl-2-arachidonoyl-sn-glycerol	94291.1	66826.3	65456.8	98223	61768.1	52041	50431	86458.4	69907.7	81432.5	92030.5	140126	47315.3	89248.5	98672.1	94294.6	40456.1	54382.5	46036.4	62432.5	80860.6	84873.7	57682.1	64687.2
(M+H)+	189.122	370.238	N.alpha.-Acetyl-L-lysine	46701.5	24736	28634.3	27515.4	32156	25359	33450	28870.5	22818	25983.8	21518.2	34838.1	27592.3	29988.1	25281.3	26918.5	37444.3	22559.5	38819.5	29817.5	20339.9	21721	28146.8	34492.2
(M-H)-	333.057	419.55	Nicotinamide ribotide	7581.67	7539.72	6943.97	7656.56	12412.6	7501.98	10105.4	7250.43	9807.05	8984.4	8081.98	8607.43	8901.14	9370.04	6986.72	9305.4	7047.94	8033.72	9465.96	7284.38	10190.1	8567.12	7686.17	8872.63
M+	550.384	160.554	1-O-(cis-9-Octadecenyl)-2-O-acetyl-sn-glycero-3-phosphocholine	40614.1	50374.6	22346.5	26922.5	20712.9	35666.7	27754.5	21564.6	25072.2	26117.2	39174.6	9356.54	39054.8	51335.3	46621.8	27332.6	22068.4	44368.8	21843.3	27985.1	28258.6	24575.4	32467.3	22335.3
(M+NH4)+	141.065	289.541	Picolinic acid	5806.7	5658.37	4133.18	6367.69	6632.65	2763.61	5612.47	6741.68	772.393	5836.63	2428.91	10851.8	4850.54	6550.37	2941.16	6423.44	1498.01	7728.95	2652.31	3519.72	5644.86	6494.31	1403.38	1772.83

## Sheet: Table S2
Table S2. Tail metabolomes of stage 36, 41, and 43 tadpoles.
Adduct	m/z	RT(s)	Metabolites	S36	S36	S36	S36	S36	S36	S41	S41	S41	S41	S41	S41	S43	S43	S43	S43	S43	S43
(M+H)+	238.094	242.865	Biopterin	795315	987657	590332	1.22049e+06	1.13892e+06	1.01687e+06	518090	639696	470919	756398	486614	773014	1.16232e+06	1.28031e+06	945550	413718	2.61934e+06	2.24018e+06
(M-H)-	236.078	243.823	Biopterin	269387	323104	224577	379809	392799	322306	161475	214687	145264	252040	160483	302311	406731	473999	345950	162723	985114	744943
(M-2H+3Na)+	349.055	426.878	2'-O-methylinosine	1.83623e+06	1.91067e+06	1.34797e+06	1.632e+06	1.80315e+06	1.55658e+06	1.12739e+06	1.34135e+06	1.33018e+06	1.52382e+06	1.27293e+06	1.15543e+06	1.27033e+06	1.42406e+06	1.33298e+06	985520	943626	1.21412e+06
(M+H)+	204.123	287.949	Acetylcarnitine	3.59725e+06	2.75845e+06	2.75231e+06	2.93722e+06	2.73686e+06	3.0031e+06	2.09973e+06	2.07677e+06	2.22287e+06	2.0065e+06	2.63056e+06	2.01732e+06	1.26044e+06	1.70793e+06	1.34599e+06	1.34381e+06	1.00669e+06	1.5304e+06
(M+H)+	227.115	400.015	Ala-His	6.67938e+06	6.6394e+06	4.67235e+06	5.47781e+06	5.92279e+06	5.00712e+06	4.24743e+06	5.08839e+06	5.52334e+06	5.38748e+06	4.94158e+06	4.70387e+06	4.7224e+06	5.0712e+06	4.92725e+06	4.74864e+06	3.66098e+06	4.88396e+06
(M-H)-	89.0265	221.786	Dihydroxyacetone	595585	564458	490443	476290	443183	352246	511272	385393	371343	383649	449916	332876	210631	251819	354367	160288	142069	192634
(M+H)+	137.046	161.232	Hypoxanthine	1.73444e+06	2.23573e+06	1.31625e+06	1.7887e+06	1.5005e+06	1.36122e+06	1.03564e+06	1.22157e+06	1.09406e+06	1.39079e+06	1.57676e+06	1.39057e+06	1.74593e+06	2.58448e+06	2.06914e+06	1.10999e+06	2.33663e+06	2.03906e+06
(M-H)-	135.031	161.616	Hypoxanthine	345537	475954	201027	265364	216674	161375	173526	191407	138126	218398	243665	214075	282607	489905	332717	270855	497147	370359
(M+H)+	162.113	335.147	L-Carnitine	2.41024e+06	2.50499e+06	2.422e+06	2.14958e+06	3.42051e+06	2.19207e+06	1.52119e+06	1.52924e+06	1.42912e+06	1.44261e+06	1.14128e+06	1.27421e+06	1.44102e+06	2.25455e+06	1.44502e+06	1.7287e+06	1.71485e+06	1.35442e+06
(M+CH3CN+Na)+	290.125	411.032	L-Carnosine	7996.49	14957.7	8307.64	10689.1	23601.4	4859.03	8648.16	4599.14	6800.66	11462.6	4966.58	12683.4	7396.41	8724.47	12900.9	6217.77	3756.5	8696.44
(M-H)-	225.099	400.538	L-Carnosine	2.46289e+06	1.94655e+06	1.56849e+06	1.85588e+06	1.93313e+06	1.53367e+06	1.71569e+06	1.78294e+06	1.78557e+06	1.89862e+06	2.18513e+06	1.59638e+06	1.44303e+06	1.5937e+06	1.60456e+06	1.76351e+06	1.3041e+06	1.76769e+06
(M+H)+	147.076	357.877	L-Glutamine	152814	141978	94392.2	69376	157171	136294	128255	107722	103861	159618	106445	202322	307080	352087	251656	318741	366095	311273
(M-H)-	145.062	357.809	L-Glutamine	62457.3	58754.6	40384.6	27438.3	74603.3	59127.8	51741.6	41152.9	45811.3	67935	40503.8	86185.7	171149	200730	131041	166304	204776	150678
(M-H)-	279.232	42.576	Linoleic acid	157071	430347	246567	324727	348771	222950	204682	180492	187109	184531	158875	250084	611743	805548	437829	838489	527008	734834
(M-H)-	133.015	388.059	L-Malic acid	920508	835287	788429	726077	912802	791606	592595	499637	597011	681359	577418	482991	459382	652089	617817	522743	509955	520354
(M-H)-	130.088	247.875	L-Norleucine	28671.9	61856.2	22048.8	21537.6	46626.5	32740.9	32406.3	27905.5	25001	49722.8	31659.1	72383.5	289006	265433	132124	241235	322791	192030
(M+H)+	166.086	241.969	L-Phenylalanine	82841.2	183227	82506.7	84458.1	95243.3	46006.7	80540.1	65054.9	62341	86796.5	68345.5	105076	377064	394719	201078	316891	411309	294979
(M-H)-	164.071	242.1	L-Phenylalanine	30321	69151.4	31188.2	34353.9	42683.2	32179.5	31813.7	29295.3	25335.1	34605.3	29566.6	50586.1	155440	182395	86838.6	140098	234512	128816
(M+H)+	130.05	357.802	L-Pyroglutamic acid	176982	178777	117538	86467.2	182370	175383	154761	146013	139313	185307	137954	231398	348864	473115	300298	373626	426195	384832
(M-H)-	128.036	380.901	L-Pyroglutamic acid	15995.2	18028.6	12248.2	9441.68	23024.2	11718.5	10970.1	11613.9	12897.3	12397.3	11655.5	12777.6	19944.4	22740.5	15663.7	19677.4	24140.6	19809.7
(M+H)+	123.055	65.935	Nicotinamide	2.0606e+06	1.64616e+06	1.03428e+06	1.11726e+06	1.65209e+06	1.30301e+06	1.16105e+06	1.82962e+06	1.11968e+06	1.96295e+06	1.98487e+06	1.80104e+06	2.4673e+06	2.73005e+06	2.15339e+06	2.23203e+06	1.90408e+06	2.15321e+06
(M-H)-	281.248	41.941	Oleic acid	259738	389118	373898	394467	423786	448432	373219	354215	345122	355079	282501	456214	956294	1.05649e+06	603708	1.25316e+06	763389	1.19782e+06
(M+Na)+	758.571	130.936	Thioetheramide-PC	4.25424e+06	3.97158e+06	5.85723e+06	5.0286e+06	4.18075e+06	5.48341e+06	3.57101e+06	3.98148e+06	3.82137e+06	4.77692e+06	4.36345e+06	2.94573e+06	2.60604e+06	2.8282e+06	3.6223e+06	2.93322e+06	1.91175e+06	3.10968e+06
(M+CH3COO+2H)+	389.27	125.126	(4Z,7Z,10Z,13Z,16Z,19Z)-4,7,10,13,1 6,19-Docosahexaenoic acid	9421.51	10843.3	8713.64	14485	12203.9	5744.19	17249.6	6653.45	7347.64	12174.1	6222.02	25575.7	18692.8	18667.4	17154.8	24839.2	17515.7	17609.8
(M+H)+	130.086	311.941	.beta.-Homoproline	10839.5	9183.2	6979.56	6609.29	12348.4	9540.32	3583.61	4521.68	6730.04	4310.85	5032.71	5287.73	2885.43	4961.52	5219.78	3684.55	4531.91	779.597
(M+H)+	276.156	439.955	.gamma.-L-Glu-.epsilon.-L-Lys	2353.56	4389.5	3001.08	2867.79	3867.18	4590.74	3723.53	3834.09	2256.88	5211.09	3753.75	6001.57	12375.6	10292.4	8233.24	7094.72	10982.6	6940.87
(M+H)+	127.039	455.49	1,2,3-Benzenetriol	88332.4	67073	44028.1	58127.3	86519.8	64600.8	42680	44310.8	43663.4	40947.7	32737.8	29395.7	57785.2	62553.7	79788.6	44066.8	32661.4	63081
(M+Na)+	808.586	126.284	1,2-dioleoyl-sn-glycero-3-phosphatidylcholine	864394	970564	506575	748625	865455	648826	1.1186e+06	1.10631e+06	1.16008e+06	669747	884948	1.29656e+06	1.47601e+06	1.34405e+06	922763	1.02667e+06	1.03508e+06	1.36174e+06
(M-H)-	307.263	40.719	11(Z),14(Z)-Eicosadienoic Acid	2356.33	8973.95	7687.04	7465.92	7485.06	6804.26	6993.08	4617.92	4905.88	5424.99	1497.25	7693.61	19479.8	22650.2	12624.9	31704.5	19920	17259.6
(M-H)-	345.213	371.756	11-Deoxycortisol	2322.01	3799.66	1460.62	1804.97	2815.82	4136.76	1534.16	1731.83	2109.62	2529.22	1565.99	3298.82	5309.5	5411.11	3463.91	4716.4	7416.72	4313.06
(M-H)-	469.33	38.7325	11-Keto-.beta.-boswellic acid	585.596	758.44	6175.66	2019.5	3659.43	1951.43	4416.35	1140.13	1055.52	7193.37	2021.2	405.643	1584.05	2171.95	4473.57	2988.19	5735.85	6857.84
(M-H)-	315.195	91.522	15-Deoxy-delta-12,14-PGJ2	3080.92	3856.41	4441.17	7593.04	9580.5	5358.22	1581.33	2981.2	4020.72	4997.14	4832.41	7616.08	11355.3	17059.3	8516.27	17786	33258	12175.9
(M-H)-	295.174	23.628	17alpha-Ethinyl estradiol	761.769	1454.72	2044.89	2646.91	1697.54	2066.18	3692.88	1375.48	7989.13	7206.41	6940.55	4974.88	23092.9	3153.85	5491.41	11185.2	67804.6	6962.41
(M+H)+	504.307	157.791	1-Eicosatrienoyl-sn-glycero-3-phosphoethanolamine	38742.5	31661.6	14733.5	15307.2	28235.8	9971.1	46288.3	8586.86	6768.6	17056.7	10283.6	15607	24046.4	20264.2	18010.8	25761.4	31225.5	23019.5
(M+H)+	126.102	322.975	1-Methylhistamine	26088.7	30241.5	13512.1	14476	21377.9	21693.6	12681.2	25481.8	10291.9	14028.3	9971.18	25394.7	27827.1	29960.8	16235.2	16028.8	39058.1	23579.6
(M+H)+	468.309	180.156	1-Myristoyl-sn-glycero-3-phosphocholine	5943.5	5303.64	5259.18	5005	5854.49	4043.77	7795.42	2505.44	4131.86	7165.08	4572.64	7477.92	12089.7	13867.4	8683.97	7721.51	16376.3	12237.4
M+	550.387	156.873	1-O-(cis-9-Octadecenyl)-2-O-acetyl-sn-glycero-3-phosphocholine	19480.2	21680.4	17463.8	20234.3	17004.3	20237.2	19039.4	8863.15	24507.4	20413.8	17051.3	19430.5	33457.9	33764.8	28129.5	18923.6	33592.3	42636.9
(M+H)+	522.356	161.232	1-Oleoyl-sn-glycero-3-phosphocholine	166401	851243	574534	533871	637500	504943	731870	534982	502797	556061	381396	674407	2.34698e+06	2.32069e+06	1.49914e+06	531452	2.24995e+06	954189
(M+H)+	510.391	165.228	1-O-Octadecyl-sn-glyceryl-3-phosphorylcholine	21416.2	22524.5	24698.8	30754.4	22523.3	21744.9	28090.6	15256.1	19709.5	18015.1	23737.3	21017.2	40130.1	37632.4	28891.6	19453.7	51625.9	23556.1
(M+H)+	454.294	173.862	1-Palmitoyl-2-hydroxy-sn-glycero-3-phosphoethanolamine	56368.5	83284.6	36849.6	35146	30836.5	25717.7	48021.9	19315	19392.4	37781.8	37676.9	26489.3	63058.7	87939.3	42878.5	58556.7	59498.5	40658.5
(M-H)-	452.275	171.425	1-Palmitoyl-2-hydroxy-sn-glycero-3-phosphoethanolamine	11258.5	17387.3	14684.9	14348.3	22792.6	12549	25594.8	8508.74	10185.8	17219.7	15284.4	17978.1	27336.8	32137	29545.1	28930.1	34881.7	34801.4
(M-H)-	671.462	48.4	1-Palmitoyl-2-linoleoyl-sn-glycero-3-phosphate	8150.83	8487.63	7739.82	9684.13	6934.08	8962.99	7188.72	6268.53	9233.89	7920.31	6419.22	6134.68	4908.12	5721.67	6147.34	6900.97	5992.2	6952.22
(M-H)-	747.515	44.504	1-Palmitoyl-2-oleoyl-phosphatidylglycerol	42815.8	69876.8	56657.9	63350	84692.4	59930.8	63969.2	43641.9	68097.7	54523.4	56190.4	46652.5	61029.7	69243.7	41016.2	64750.5	50539	59314.2
(M-H)-	673.477	48.386	1-Palmitoyl-2-oleoyl-sn-glycero-3-phosphate	3962.66	3728.11	2911.48	4389.93	3018.71	4094.04	3272.28	2787.68	3942.17	4075.28	4410.4	3198.58	3071.33	3314.6	2652.65	3078.43	2961.59	2643.38
(M+H)+	718.538	49.4845	1-Palmitoyl-2-oleoyl-sn-glycero-3-phosphoethanolamine	27116.1	28004.1	50944.4	29087.6	37742.4	37578.3	33922.8	28362.1	27704.3	30479.9	35308.8	29387.8	24412.8	26293.8	29581.7	36013.7	25042.9	29474.6
(M+H)+	496.341	165.167	1-Palmitoyl-sn-glycero-3-phosphocholine	1.22337e+06	1.3757e+06	1.04065e+06	1.02128e+06	1.12436e+06	1.1171e+06	1.48435e+06	817447	890973	1.22984e+06	1.09205e+06	1.22241e+06	2.6653e+06	3.40384e+06	1.76034e+06	1.51199e+06	2.92412e+06	2.21234e+06
(M+H-H2O)+	627.535	169.293	1-Stearoyl-2-arachidonoyl-sn-glycerol	85494.2	72712.6	124849	97116.2	183742	116176	83156.6	77485	90982.7	122725	73205.7	117214	134707	144353	98774.4	222304	111160	107262
(M+H)+	482.325	169.041	1-Stearoyl-2-hydroxy-sn-glycero-3-phosphoethanolamine	36707.5	55821	41397.1	39074	45432.3	45177.6	44148.7	30976.3	34255.7	44232.3	74943.2	42717.8	94323.7	158938	82966.1	70173.4	109627	91961.5
(M-H+2Na)+	832.586	124.973	1-Stearoyl-2-oleoyl-sn-glycerol 3-phosphocholine (SOPC)	247228	373226	169419	258602	269540	210083	325520	317297	351082	211335	265023	397535	431152	424384	304080	287701	450557	392597
(M+H)+	524.371	159.921	1-Stearoyl-sn-glycerol 3-phosphocholine	248887	272256	271005	282066	237412	256080	323835	223973	233135	269249	300392	295079	468677	546487	369181	209999	425266	357116
(M+CH3COO)-	226.033	136.512	2,3-Pyridinedicarboxylic acid	5535.53	6995.53	8170.58	6556.76	6499.16	8289.79	4596.68	4667.67	4393.73	3660.04	2832.11	5450.31	5479.91	5750.08	7337.45	5416.88	10560.3	11148.1
(M-H)-	319.226	44.5185	20-HETE	660.858	2610.52	5559.22	10401.8	6169.54	6227.84	5234.54	2321.15	5101.72	5589.65	5242.04	8269.11	37369.9	57180.5	18026.8	32767.2	31800.4	23839.5
(2M+Na)+	297.154	245.88	2-Amino-1-phenylethanol	5114.89	2908.84	2789.42	6536.82	3245.02	5879.25	3494.76	2712.38	2279.26	4405.25	3504.7	3324.35	4087.65	5163.36	6126.78	4185.48	6496.24	4348.71
(2M+NH4)+	228.195	33.676	2-Amino-2-methyl-1,3-propanediol	154481	152423	179666	112435	112248	262497	100886	525568	400078	243199	503940	284235	165737	424030	226503	159870	106302	219528
(M+H-H2O)+	314.057	279.48	2'-Deoxyadenosine 5'-monophosphate (dAMP)	929.495	3749.16	1406.82	2937.35	954.112	677.278	411.54	483.47	570.49	1251.81	642.164	876.046	858.664	1428.19	2140.86	1125.19	824.183	2304.52
(M+H)+	253.093	171.565	2'-Deoxyinosine	4587.59	3836.83	7673.16	4500.82	2757.39	4483.36	8056	9022.17	7101.96	7652.04	5475.99	8500.6	13555.3	17257.4	10476.4	12535.9	15140.7	14779.1
(M+CH3COO)-	273.042	428.351	2-Deoxyribose 5-phosphate	3217.24	4109.89	2763.39	3368.21	4387.62	1831.07	2637.16	1930.33	2356.43	1361.28	1622.7	2807.66	4227.68	2653.07	1720.37	2853.21	4508.88	4953.2
(M-H)-	227.066	112.998	2'-Deoxyuridine	3441.79	3809.98	4259.15	2864.67	2549.41	3000.44	9990.94	8046.92	5247.1	6696.73	5492.75	7695.67	9442.96	24250	8630.19	10285.4	9945.43	11123.6
(M-H)-	309.278	40.556	2E-Eicosenoic acid	3772.6	7305.12	6190.45	7370.05	8478.04	9949.55	6969.91	4516.27	8234.2	6174.52	6138	7962.83	15917.8	18459.7	9208.83	22945	15294.7	18371.1
(M+H)+	152.056	247.118	2-Hydroxyadenine	15271.2	32345.1	13312.2	11949.8	16160.5	10453.2	9931.13	7397.62	8784.43	8582.25	10259.6	9133.1	18433.1	25936.5	15949.3	24089.7	23683.2	15918.8
(M+Na-2H)-	172.02	154.305	2-Hydroxyadenine	6649.55	6364.58	5412.08	4058.08	7080.35	3276.09	2432.07	551.572	1900.57	3315.13	1383.53	1794.74	2155.35	3411.81	3848.37	3617.44	4861.24	3938.19
(M+Na-2H)-	215.019	37.977	2-Keto-D-gluconic acid	8202.15	7345.21	8812.53	8076.87	5561.27	15154.4	5392.23	8356.16	5647.61	9904.41	12051.6	6737.32	6786.46	5164.44	5147.23	5638.88	5346.19	6687.99
(M-2H+3Na)+	324.059	423.491	2'-O-methylcytidine	8306.64	9262.19	7698.31	7615.58	8854.16	7892.77	5609.83	6016.87	5907.33	5050.08	5820.18	5872.62	9237.96	10784.4	8875.07	12120.1	11048.5	11563.4
(M-H2O-H)-	141.017	326.87	2-Oxoadipic acid	522482	572274	514808	493687	593859	392937	370684	325657	337928	368412	337229	327301	296195	383878	413995	292808	355819	286079
(M+Na)+	187.071	308.077	2-Phenylbutyric acid	504.29	2351.27	707.385	977.936	1506.28	704.302	919.271	761.022	690.611	1250.28	1042.79	1867.96	2046.21	2141.96	3690.13	1345	2323.06	2256.84
(2M-H)-	277.058	88.849	3-Aminopropanesulphonic Acid	9601.8	12985.1	8604.68	4966.3	7740.41	6776.31	12099.7	18449.6	9351.92	13082.2	7602.38	13172.8	24213.3	56500	24143.9	33803.1	49630.6	37134.3
(M-H)-	263.022	38.665	3-Methoxy-4-Hydroxyphenylglycol Sulfate	3740.32	12591.6	7034.51	7815.08	10591.5	6865.87	7387.6	10699.1	5278.22	9134.79	5462.28	6685.38	24885.2	21630.9	18622	10245.8	19640.7	28759.7
(M-H)-	129.056	41.989	3-Methyl-2-oxopentanoate	229952	332389	204318	50660.8	12201.7	433767	67996.7	211893	197855	35135.2	443729	21859.3	88429.6	33175.8	52781.4	57394.4	604511	58610.9
(M+H-H2O)+	240.098	243.171	3-methylcytidine	8715.12	11417	6330.27	15068.4	15028.6	10829.3	5330.81	7328.43	3916.35	9469.42	5620.5	9153.62	13479	17911.9	12933.6	5377.11	33894.1	28339.1
(M-H2O-H)-	238.083	243.831	3-methylcytidine	3487.83	3913.14	3301.85	5298.27	5463.14	4101.51	2467.59	2386.25	1875.41	3201.84	1993.35	4428.91	5831.01	6731.76	4857.97	2566.03	13078	8871.09
(M+K)+	208.046	350.656	3-Methyl-L-histidine	17824.8	28712	21789.7	31390.7	39761	25907.9	19798	13240.9	13593.4	42849.5	20085.6	39399.7	52782	44979	49979.5	19871.6	26627	58001.7
(M+Na-2H)-	279.055	101.814	3-Methyluridine	5345.44	5142.54	4612.1	3522.32	3984.88	3550.96	6839.96	7573.78	4155.04	5678.43	4157.52	6574.15	23671.8	26654.8	11779.1	15764.4	25323	19200.9
(M+CH3CN+H)+	323.139	191.199	3'-O-methyladenosine	2727.87	1925.52	1104.85	2274.12	1405.91	1637.07	535.911	1483.36	1352.86	1922.76	1461.73	1847.76	1330.62	1875.19	1357.06	1427.74	4697.09	2931.46
(M+Na-2H)-	318.08	244.021	3'-O-methylguanosine	5164.38	5152.22	4739.32	6184.8	6205.52	6299.95	3664.93	4186.06	3013.77	5532.55	3309.62	5594.41	5981.55	5973.06	6330.03	3169.38	9637.66	9735.51
(M+H)+	508.004	465.371	3'-Phosphoadenosine 5'-phosphosulfate (PAPS)	15053	26444.2	17764.8	25681.7	28096.5	23561.3	20792.2	38704.4	18212.3	23803.1	26425.2	20068.5	17944.4	17142.6	25714.4	10627.2	9518.32	15896.1
(M-H)-	184.985	447.747	3-Phospho-D-glycerate	26805.8	46733.6	28237.3	22574.5	33420.7	67478	59381.6	33152.6	35357.5	68691.3	67526.7	78216.1	31901	36948.2	57759.5	34896.8	35971.5	41993.1
(2M-H)-	369.02	427.344	3-Phosphoserine	24061.6	20085.2	20980.9	19065.7	18737.6	18763	20216.6	15698.5	19504.4	18288.5	23465.7	24091.8	21366.5	18539.8	22911.4	15181.8	16337.5	20022.4
(M+H)+	146.081	315.184	4-acetamidobutanoate	5601.64	4494.5	8102.86	5333.42	5242.81	6921.47	4402.77	4173.28	5192.88	5038.52	4213.6	4545.26	5630.73	4950.17	3142.11	4585.74	6513.8	6071.28
(M+H)+	104.071	353.816	4-Aminobutyric acid	9839.82	10040	12626.1	13417.6	13080.6	13481.2	8480.67	10822	10557.6	8506.37	11907.5	12541.5	9023.38	8757.72	9052.13	7522.55	9316.53	8692.79
(M+H)+	146.092	337.679	4-Guanidinobutyric acid	16508.1	32599.3	19682.2	24295.5	37755.7	20094.9	17289.8	16397.3	16971.4	33075.2	24345.2	37084	43559.7	46429.1	57182.2	53089.9	56457	42057.4
(M-H)-	137.028	612.164	4-Hydroxybenzoate	59577	58144.3	29925.1	57561.3	36631.6	61986.7	51268	49947.2	55440.5	86340.8	51465.6	53752	42479.3	56128.3	52375.8	61514.2	76262.8	55225
(M+CH3CN+H)+	168.076	315.197	4-Imidazoleacetic acid	17144.8	26917.7	9389.81	10439.3	21532.8	9443.41	16939.7	7009.39	7077.72	14891.8	7162.71	15492.5	25467.9	28666.4	17699.4	31126.5	47889.8	21312.5
(M+NH4)+	208.073	135.566	4-Nitroquinoline-1-oxide	5087.25	118439	18050.7	4336.21	31638.9	32743.5	36152.9	2601.09	65356	54755.6	31941.9	34670.5	2210.86	36635.6	3797.88	643759	84086.6	8684.57
(M+NH4)+	360.141	434.112	4-O-.beta.-Galactopyranosyl-D-mannopyranose	6858.53	18050.3	6422.28	5324.3	11111.1	16269.9	11051.2	11690.8	5221.83	16031.4	8258.43	19638.6	49101.9	42221.9	34869.5	48323.2	53125.3	38198.1
(M-H)-	175.073	315.618	5,6,7,8-tetrahydro-2-Naphthoic Acid	633.707	1110.9	412.1	913.162	994.788	721.095	710.04	764.063	741.632	981.821	778.756	328.737	1023.56	1190.15	345.293	736.448	1114.11	1232.31
(2M+H)+	253.112	138.172	5-Amino-4-carbamoylimidazole (AICA)	2784.12	2038.43	3734.32	1879.22	3167.12	2583.2	2642.48	2779.89	2044.8	2415.84	2048.93	1921.37	2603.94	3511.82	3516.09	5718.04	2149.05	3181.7
(M+H-H2O)+	100.076	313.95	5-Aminopentanoic acid	17218.7	19675.9	15508.8	17933.3	27769.9	15718.7	15796.4	13496.9	12422.2	14972.3	14015.1	16074	17305.2	16480.6	17096.3	14472.3	32975	21576.8
(M+H)+	252.109	137.379	5'-Deoxyadenosine	11305.4	12015.8	12601	10065.7	16647.5	11050.5	8806.89	9714.14	4187.39	2413.64	10003.4	6558.83	17320.7	21486.6	19642.9	30571.5	13215.7	18359.9
(M+CH3CN+Na)+	226.118	333.619	5-Hydroxy-L-lysine	4069.58	5014.46	4028.05	3147.21	4720.77	3512.55	2468.14	2462.01	4073.49	6936.09	1514.24	5534.49	6471.9	5034.98	4743.68	10070.1	14074.5	8559.3
(M+CH3CN+H)+	299.135	309.544	5-Methylcytidine	4625.77	10504.2	2829.11	4520.28	6066.51	2176.42	4925.15	1641.08	1413.15	2949.44	2271.82	1795.18	2413.54	2184.5	3338.58	2050.88	1359.5	1903.88
(M+H)+	126.066	176.838	5-Methylcytosine	13705.9	17413.3	14802.4	8999.55	14510.9	13553.4	13179.9	8751.97	10342.9	10938.9	7944.04	17428.9	31092.7	22945.6	17069.9	21572.9	84099.1	23758.6
M-	338.065	446.644	5'-Phosphoribosyl-5-amino-4-imidazolecarboxamide (AICAR)	1007.18	1989.92	2342.51	1921.12	5881.81	2311.24	1852.77	2328.17	1854.22	3598.03	2333.12	2416.23	5479.1	2954.93	5024.61	2274.74	6853.48	5726.65
(M+CH3CN+H)+	267.134	45.761	6-Benzylaminopurine	5018.45	7555.98	6541.4	5436.34	9913.82	3961.62	6741.74	8006.39	7283.54	7484.08	6048.53	7047.59	16844.2	29063.8	10481.7	15057.1	12851	10130.5
(M-H2O-H)-	257.005	427.34	6-Phospho-D-gluconate	17159.5	16970.6	14690.5	16373.6	19157.1	16325.7	14046.1	10343	7995	11897.2	12686.5	9928.16	14190.4	17021.1	16651.5	12316.2	11297.3	14958.3
(M+CH3CN+Na)+	230.069	246.767	7-Methylxanthine	3415.38	4567.37	2689.78	2947.58	3850.69	3049.45	3522.13	3390.37	2577.18	4416.91	2643.95	5398.84	12861.8	9025.37	8015.95	9538.24	8279.11	7861.9
(M+Na-2H)-	187.024	151.902	7-Methylxanthine	23319.1	40763.7	16725.8	16023.8	37102.8	11228.9	15408.5	6398.63	10365.3	29996.5	2446.41	20684.2	19663.8	20818.1	17876.7	21382.5	5662.89	15196.5
(M-H)-	329.247	40.009	7Z, 10Z, 13Z, 16Z, 19Z-Docosapentaenoic acid	10902.3	29491	12261.8	18022	21164.3	18172.9	22794.1	15636.3	20380.3	13455.1	20141.1	31072.2	137901	142839	48484.1	109809	218441	149822
(M-H)-	295.227	45.128	9(S)-HODE	4187.12	7386.72	7004.74	12279.8	10821.4	13810.4	6184.75	2769.2	7697.06	10184.4	8608.89	11475	32287.5	40635.6	21625	33638.5	37922.3	26393.7
(M+CH3COO)-	317.108	44.508	Acadesine (Drug)	3662.63	4316.31	4059.9	3212.75	4830.77	3123.04	4252.04	3162.12	3106.97	4584.05	3954.3	5147.93	2636.92	1485.25	2757.21	1864.42	5269.45	4236.72
(M+NH4)+	154.083	323.389	Acetic acid, phenyl ester	15755.8	25786.1	19939.7	17409.5	43887.6	15309.9	11819.2	22007.3	9673.21	41860.2	27481.3	28387.5	14746.2	18671.8	6586.82	23363.8	42785.5	22263.3
(M+H)+	146.117	357.838	Acetylcholine	159005	303684	151467	212446	204357	103109	118643	143602	163797	165860	126074	174738	88288.8	170815	151591	128886	175958	111702
(M+H)+	160.096	243.717	Acetyl-DL-Valine	16614.5	15167.9	12739	13686	18662.5	18041.4	12520.4	14204.5	12683.3	16927.2	12278.8	15438.2	13449.9	14160.9	15301.9	14232.9	9029.53	11762.6
(M+H-H2O)+	208.083	191.36	Acyclovir	13549.1	10700.2	8260.15	10685.7	10791.6	11302.8	6538.87	8843.53	6740.07	11260.2	8266.44	12455.7	16732.3	17963.1	11391.5	5967.47	29329.5	20212.7
(M+H)+	136.062	151.764	Adenine	1.9491e+06	2.00413e+06	1.68338e+06	1.45622e+06	2.42312e+06	1.15149e+06	718836	483217	456941	739053	489559	583921	557167	1.0194e+06	913089	747771	1.31499e+06	985253
(M-H)-	134.047	152.702	Adenine	343584	406568	305187	250220	468862	162306	107642	61025	65313.2	125598	69566.1	100992	89897.4	172053	159268	128703	270659	180820
(M+H)+	268.104	161.767	Adenosine	47565.6	50040	362902	147133	671708	81976.6	40193.4	33897.7	27744.7	32532.2	36069.5	27737.7	108070	183214	87258.2	50146.4	44859.2	51164.8
(M-H)-	426.021	467.075	Adenosine 3',5'-diphosphate (PAP)	32798.6	29644.3	22617.6	21476.2	19103.6	22771.2	27804.8	19137.1	28025	42109.9	24974.5	15654.3	36951	37128.2	25667.7	15051.9	16074.7	26412
(M+H)+	428.037	440.015	Adenosine 5'-diphosphate (ADP)	212639	138502	107863	122390	155887	125612	120080	132048	122580	168599	125701	115638	116652	130655	163458	108834	80759.7	145149
(M-H)-	426.02	442.929	Adenosine 5'-diphosphate (ADP)	155334	109773	87953.5	98367.9	122648	87632.3	94102.5	109741	102515	123095	107385	84347.8	104978	104854	129886	93688.4	69165.1	118823
(M-H)-	505.986	469.07	Adenosine 5'-triphosphate (ATP)	6735.94	13180.1	12868.2	14499.5	17904.8	12456.5	10533.1	30208.2	10492.3	15244.6	15951.9	14114.2	11547.9	7907.41	16929.3	5560.96	5956.42	9766.19
(M+H)+	348.071	435.427	Adenosine monophosphate (AMP)	28549.9	40124	128659	44011.5	128970	68595.6	31066.5	13712	15536.7	24961.4	25238.3	21188.6	31602.4	28697.4	53331.3	22763.1	17803.5	29763.5
(M-H)-	346.054	387.159	Adenosine monophosphate (AMP)	7345.86	15131.7	5973.1	6863.24	8609.52	6044.02	4471.16	2498.03	3748.45	6300.46	4678.27	3741.05	3928.41	7575.02	4159.7	3759.77	13274.7	4983.78
(M+H)+	464.082	474.474	Adenylsuccinic acid	17903	4476.78	21225.8	23628.2	37593.6	12561.5	5361.4	10640.1	7872.12	10091.5	5662.56	5421.22	8616.01	7035.4	11191.8	3854.26	2773.01	8585.83
(M-H)-	462.065	474.189	Adenylsuccinic acid	11020.9	3427	14770.1	12106.5	15881.7	9630.61	3830.56	8353.48	4957.88	8725.43	4843.89	3408.06	5244.56	3578.11	6628.52	3132.2	2157.29	7143.59
(M-H)-	331.262	39.492	Adrenic Acid	3603.6	8749.12	5023.76	6444.17	6257.62	6553.41	6929.14	4614.23	7488.75	5120.27	5707.63	9140.65	55820.4	66596.3	17705.2	64147.4	94396.2	60045.8
(M-H)-	515.302	43.2165	Adynerin	70507.7	111625	36654.2	39397.1	30650.3	8495.85	21712	11974.2	4159.91	15064.3	32345.7	21716.8	7665.19	14112	23034.9	78586.5	429463	392888
(M+CH3CN+Na)+	210.087	281.125	Ala-Gly	1871.11	7378.14	1500.93	6911.22	7940.16	4314.78	1909.1	4767.14	6989.91	7903.4	3959.19	3378.7	2236.59	6473.23	2809.23	53800.6	11086.7	1127.04
(M+H)+	218.15	417.745	Ala-Lys	6222.41	5122.91	5681.45	6071.4	7152.02	9163.54	5465.03	7009.69	5550.85	7709.75	7678.37	11766.4	10630.3	8721.58	7426	7202.44	12374.5	9142.75
(2M+NH4)+	370.147	206.292	Allantoate/Allantoic acid	19094.4	16901.1	14863.9	11906.8	17237.9	11940	12018.1	14902.1	13073.1	11866.3	12668.6	8771.89	12211.7	10874.6	14949.5	9569.54	6735.13	10135.3
(M-H)-	157.036	174.676	Allantoin	8277.22	15412.4	12088.2	22004	11305.1	2271.63	5301.1	14936.6	3457.93	4493.9	4373.14	11902	4516.07	3950.32	12138.9	3717.37	5413.17	10791.1
(M+Na)+	291.07	206.795	Allopurinol riboside	209927	232422	227825	173060	232959	142460	164126	168932	175005	143683	142902	143282	222653	251539	265924	212901	230750	223928
(M-H2O-H)-	241.011	435.879	alpha-D-Galactose 1-phosphate	7875.88	7637.18	5725.51	6548.12	10551.1	5428.9	4420.07	4546.8	3339.2	3911.46	3983.26	3012.11	4168.4	6392.23	6258.45	4604.32	2493.96	6215.1
(M+H-H2O)+	243.026	445.442	alpha-D-Glucose 1-phosphate	474113	152175	244217	95393.9	138221	88590.1	88114.1	237228	72517.4	214224	59719.9	53022.9	86444.6	349517	406565	78147.1	70618	105502
(M-H)-	145.014	354.197	alpha-ketoglutarate	12817.2	5271.66	3512.17	2467	4649.1	10443.6	2548.12	18053.3	5725.8	3540.92	20940.6	3871.31	5628.17	5537.15	3994.1	4905.44	8947.81	7149.74
(M-H)-	115.04	45.42	alpha-ketoisovaleric acid	23350.3	13568.6	10602.2	10358.8	12442.9	22571.5	6476.3	16422.5	7976.39	6662.53	34905.2	7996.37	7739.16	7256.95	6407.39	10613.8	37556.4	8494.8
(M-H)-	277.216	42.583	alpha-Linolenic acid	19843.4	55340.9	29803.7	31897.6	28785.8	20033.4	18617.4	18486.7	14258.7	15998.5	20463.4	17456.9	34367.1	37757.8	19669.5	42306.2	31810.9	37108.7
(M+CH3CN+Na)+	212.102	284.12	Anethole	3106.11	3788.06	2985.05	3033.53	3713.47	2967.54	3078.54	2258.16	2827.53	4790.92	1863.58	4207.33	4267.6	2946.38	4360.51	4126.84	4661.8	4099.68
(M+CH3CN+Na)+	329.151	41.4505	Anisomycin	38641.5	65755.5	37705.5	26025.2	55270.4	21643.4	38326.7	11311.1	25378.5	44731.2	18924.8	48091.6	57068.2	51207.5	19610.6	37571.6	36539.9	37912.7
(M+H)+	138.055	270.266	Anthranilic acid (Vitamin L1)	9099.72	17502.6	5075.85	5258.74	8359.13	10563.6	12019.7	16675.7	12776.2	39885.9	29494.8	27032.2	17401.8	60182.1	32712.5	49545.8	38059.2	20811.7
(M-H)-	431.095	191.54	Apigenin 7-O-glucoside	335.003	13381.3	573.354	377.636	444.004	123.697	673.306	640.971	350.008	293.68	758.171	474.034	351.975	2328.98	503.308	397.519	887.108	302.131
(M-H)-	303.232	41.247	Arachidonic Acid (peroxide free)	86195.4	199718	106004	135149	143019	128372	156176	91977	140418	108977	129091	176084	892772	974896	324099	971837	1.56296e+06	876613
(M+Na)+	178.086	37.119	Arecoline	7326.72	11496.8	8402.52	1381.37	13235.2	4448.13	9013.66	3840.32	6674.02	10180.5	4758.9	12600.8	5378.79	9561.54	7988.41	7877.75	8113.18	9542.41
(M+Na)+	268.133	191.205	Arg-Ala	22305.7	12247.2	11884.5	25448.7	15010.4	13340.6	6114	20294.3	17760.6	19613.9	17925.5	19888.9	12711	9920.43	7676.67	13710.9	37736.8	26116.4
(M+H)+	291.13	451.686	Argininosuccinic acid	27692.6	30889.2	31434.8	23204	40453.2	14246	11760.5	13139.1	12688.1	17519.8	19690.1	14908	19636.5	31379.1	21231.4	28640.7	39556.7	22197
(M+H)+	274.187	363.55	Arg-Val	7637.87	8399.42	6329.54	5738.99	10551.8	7758.73	5489.18	6089.12	5111.02	7151.26	5177.47	8445.01	21347.2	12903.5	9846.47	14596.9	10777.1	8289.23
M-	164.082	316.904	Benzenebutanoic acid	851.732	2032.05	1216.45	1635.18	2645.07	667.273	1368.93	504.147	929.781	947.316	559.99	1200.2	792.48	1151.93	1425.58	597.356	939.779	1169.27
(M+CH3CN+H)+	350.211	350.192	Bestatin	1956.4	2149.12	1170.31	1873.01	1324.79	1438.81	1203.24	1246.3	1024.33	976.431	1216.26	2054.31	2039.37	2656.68	2121.12	1863.49	3039.37	2039.24
(M+K-2H)-	296.976	435.239	Beta-D-Fructose 2-phosphate	11697.2	8525	7650.15	9484.76	11891.8	10976.2	8266.39	8755	2206.5	6297.6	8733.76	7689.41	8995.5	8973.29	9452.09	7597.09	6518.52	7435.57
(M+H)+	261.037	455.453	Beta-D-Fructose 6-phosphate	439074	211469	238704	197154	240347	173225	127212	130995	132592	149663	98567.1	90450.1	162516	343503	390231	126852	101276	188802
(M+H)+	118.086	257.766	Betaine	336187	756458	288067	198349	411518	268387	314664	340751	248146	275361	224712	283410	371239	395088	376409	457636	173613	193890
(2M+K)+	241.128	286.875	Betaine aldehyde	1414.88	4131.7	2627.89	3215.21	3872.43	4396.26	3985.88	2388.3	3155.82	6407.47	4557.7	4171.72	2512.86	2512.98	4924.69	6221.25	5421.09	7744.53
(M+K-2H)-	372.008	438.501	beta-Nicotinamide D-ribonucleotide	4291.64	4662.07	4281.37	5068.74	5047.98	6005.2	2814.75	5537.27	5419.26	2478.53	4005.86	2507.24	5583.21	3697.37	4228.48	4541.95	3170	5890.29
(M+H)+	583.255	223.069	Biliverdin	2252.35	4040.6	2651.74	2104.43	956.778	19785.2	1480.46	10154	1783.26	1281.03	9226.19	1776.7	2884.79	15035	1138.88	1924.63	10760.4	12565.5
(M-H)-	411.186	397.188	Bisindolylmaleimide I	327.409	446.67	193.859	209.868	127.846	338.807	136.159	106.491	119.849	181.568	408.953	376.72	659.973	2431.82	323.207	866.278	2126.46	661.219
(M-H+2Na)+	284.081	234.918	Bupropion	693.869	7044.92	1273.29	930.161	30347.1	705.865	3805.77	841.25	708.714	1971.81	764.099	958.704	993.812	1175.62	712.336	1167.73	1126.86	970.885
(M-H)-	179.035	341.173	Caffeic Acid	2688.65	2972	2070.2	2815.43	2621.27	2966.82	2708.49	2954.85	2812.12	2914.43	2864.38	2894.86	2584.75	3154.39	2515.94	2909.8	2759.85	2824.3
(M+CH3CN+H)+	347.229	354.156	Capsaicin	2325.4	2956.69	1730.14	1646.19	2875.8	2012.1	1574.38	1277.9	1621.47	1770.92	1562.18	2195.18	3483.48	3618.19	2128.13	3523.04	4052.96	2660.49
(M+Na)+	259.081	349.968	Carbamazepine	4167.28	2137.22	1201.96	3026.72	1104.23	3139.76	1517.69	1134.49	1851.82	3087.6	3085.35	1518.5	1808.77	2052.28	600.704	915.185	1345.14	1391.86
(M+NH4)+	360.15	374.981	Cellobiose	141356	258853	69999.6	67826.4	113937	56322.3	50120.3	41942.6	76230.3	64442	74494.9	50535.1	35275.8	128554	84116.8	39405.5	72642.5	56784.7
(M-H)-	253.216	43.221	cis-9-Palmitoleic acid	61898.3	91399.5	100167	77090.1	111929	126913	69407.2	71447.9	73787.8	99820.2	65208.9	98545.9	206192	241090	123691	298670	133334	242093
(M-H)-	129.019	91.43	Citraconic acid	36609.8	41397.7	40314.6	31076.8	45501.9	25014.6	41550.9	20863.5	20385.6	43700.3	20734.8	20936.2	24421.7	601.977	38639.5	55822.8	39168.7	61009.9
(M-H)-	191.019	483.651	Citrate	365006	229698	341421	294158	287400	206333	208161	172643	279744	274445	206391	171187	244906	229690	200700	186378	211251	190920
(M-H)-	359.192	283.518	Cortisone	3246.92	4358.75	1661.14	1948.12	2191.64	870.221	972.937	1144.94	1347.87	1175.63	1595.01	1938.17	2729.14	6096.55	2038.76	3167.89	6305.65	2433.98
(M+CH3CN+H)+	188.07	240.004	Coumarin	26365	51093.9	20436.5	21482	33102.2	22289.3	17929.5	17286.4	15923	25817	21322.7	26613.4	78258	89003.4	45262.9	69129.3	82376.5	61149
(M+H)+	132.077	341.182	Creatine	2.05587e+06	1.6796e+06	1.14266e+06	1.56537e+06	1.80111e+06	1.53333e+06	1.25304e+06	1.36448e+06	1.36553e+06	1.05726e+06	1.2347e+06	904239	1.29299e+06	1.43471e+06	1.8173e+06	1.14409e+06	947125	1.46657e+06
(M-H)-	130.062	328.976	Creatine	102148	99554.7	63795.1	88798.3	110561	76759.1	67055	74284.4	76782.8	86126.6	64862.5	68671.8	63909.4	69477.4	74864.2	48807.6	41435.7	52270.6
(M+H)+	114.066	160.544	Creatinine	495763	400440	303958	250883	313655	298664	421742	441187	287633	345760	340453	323486	334130	322041	376309	66064.4	205171	250475
(M-H)-	112.052	328.976	Creatinine	9333.08	12525.1	6796.05	3576.7	12813	10170.9	8149.32	8435.95	9602.45	9432.74	10089.8	6557.69	6991.12	7772.33	9975.35	5392.15	6114.63	6819.6
(M+CH3CN+Na)+	163.123	80.551	Cyclohexylamine	41773.5	65071.1	44359.5	44606.7	46665.8	39052.6	46003.4	84364.7	53785.6	77107.6	54783.8	36599.7	82432.1	78156	54378.1	93705.7	83838	51624
(2M+H)+	259.165	282.612	Cycloleucine	70500.2	69071.1	78085.3	72718.8	66015.1	69001.1	81260	104592	73277.8	73133	72939.9	77930.7	61684.3	49899.6	69188.3	71298.8	53120	63618.6
(M+CH3CN+H)+	333.214	382.315	Cyclopentolate	4557.19	5962.56	2310	2686.02	5811.38	3748.64	3482.27	2547.91	2476.14	3321.06	2399.79	4626.86	8872.26	8753.58	4522.24	7237.69	9471.82	6614.7
(M+H)+	244.093	227.437	Cytidine	106198	133100	86159.1	91826.4	137567	58467.6	37134.6	41531.3	35247.2	44410.7	34846.7	40469.1	97004.5	102824	75655.6	96177.2	109537	92001.1
(M-H)-	242.077	227.333	Cytidine	22412.1	33638.3	18193.7	20803.5	36127.5	16607.4	8929.12	8754.25	8622.18	11662.1	8975.36	11216.4	23214.6	33988	20929.3	29531.3	40084.1	27689.6
(M-H)-	304.033	306.075	Cytidine 2',3'-cyclic phosphate	907.901	7199.41	3085.59	2559.27	3053.03	2398.29	1202.96	687.679	1066.31	1491.61	1563.92	1324.21	665.372	1559.89	1020.56	698.1	826.807	603.955
(M-H)-	402.008	465.103	Cytidine 5'-diphosphate (CDP)	2747.66	1664.64	2784.65	2438.54	2921.25	2537.05	2488.87	3329.77	2758.79	3024.71	2582.73	2617.28	1924.67	2816.91	3989.3	2533.5	1576.21	2243.67
(M+H)+	489.115	423.562	Cytidine 5'-diphosphocholine (CDP-choline)	17080.7	10937.6	9730.68	7883.15	11883.3	13137.9	12519	7561.68	7880.6	10348.9	10243.5	9776	16743.5	18247.8	15149.5	15879.7	22687.3	19388.9
(M+Na)+	346.043	423.587	Cytidine 5'-monophosphate (CMP)	1830	879.71	1106.73	10200.2	699.312	1044.8	392.017	1006.47	621.834	9312.39	611.616	850.625	953.477	1796.64	939.864	7110.07	2802.08	1980.06
(M-H)-	322.043	438.036	Cytidine 5'-monophosphate (CMP)	16635.9	12936.6	12676.4	13904.9	20565.3	12262.7	8337.18	5624.56	7968.88	10165.6	6732.1	9043.3	16098.1	18775.7	11054	11928.2	14466.3	16981.8
(M+H)+	615.16	477.966	Cytidine monophosphate N-acetylneuraminic acid	10419.7	10658.9	7548.09	6762.37	10874.5	8164.51	5803.95	8118.86	6853.55	7208.65	5218.9	6525.63	10630.3	16766.8	9902.97	9903.52	10621.3	10991
(M-H)-	613.141	477.283	Cytidine monophosphate N-acetylneuraminic acid	8177.23	9794.52	7588.98	6779.83	8977.66	8408.88	7673.92	5912.89	5453.39	5353.57	7416.67	4956.22	13544.5	12711.1	7876.99	9575.06	12449.9	13007
(M+H)+	112.051	227.464	Cytosine	77528.2	96548	60540.7	61699.8	91067.9	43393.9	26172.9	30392.4	23554.3	32979.5	28968.8	28005.5	73426.9	70300.2	51682.6	69143.1	76976.4	64695.9
(M-H)-	103.04	183.216	D(-)-beta-hydroxy butyric acid	9529.43	4934.86	5906.83	4354.52	15387.8	5225.94	4638.98	3818.96	4102.82	5615.56	4148.91	4660.79	8350.89	8493.09	8171.22	6087.54	8965.46	5876.51
(M+NH4)+	185.092	237.268	D-4-Hydroxyphenylglycine	15453.7	11856.3	3307.99	3937.99	4947.47	1218.49	4307.86	1318.38	2080.93	1052.75	1506.76	616.28	2268.83	1812.82	967.633	2025.84	1303.86	1319.8
(M+H)+	161.091	99.104	D-Alanyl-D-alanine (D-Ala-D-Ala)	11272.2	12294.4	11406.4	11480.1	13065.4	8132.34	8963.17	9680.53	8831.87	10173.9	8481.27	8071.83	22047.9	28086.3	15037.9	22418.1	17933.6	18924
(M-H)-	132.03	385.869	D-Aspartic acid	7405.05	5228.09	2946.29	2385.64	10595.6	3868.02	2674.98	2740.51	2526.21	3361.47	2044.73	4014.02	16053.9	15792	7615.15	17177.3	20807.1	13776.5
(M+NH4)+	262.129	381.381	D-Biotin	55915.4	69084.6	47984.3	43213.9	105577	33240.8	30404.6	35438.3	29021.2	27165.4	26378.9	23437.9	21318.7	28628.6	33636.4	19773.1	18931.6	20483.2
M+	316.248	167.598	Decanoyl-L-carnitine	4867.81	5125.11	1969.61	4115.77	5412.7	4937.8	7259.49	9556.76	3805.18	6778.57	5605.52	6424.63	9791.38	19095.3	8238.29	9314.58	13602.5	15460
(M+K-2H)-	375.068	256.74	Demethoxycurcumin	5662.49	8102.71	23945	6998.34	11437.7	10068.9	12625.8	11737.3	6944.79	35879.1	5045.63	9143.81	12169.8	7333.3	16122.4	7046.71	11547.3	18681.8
(M+H)+	228.098	195.805	Deoxycytidine	9801.11	11163.9	9932.73	5890.92	7405.37	8911.07	9021.61	8716.08	7172.12	9513.43	6072.34	10122.9	21341.5	35419.4	21780.5	36444.6	32940.6	33271.9
(M-H)-	226.082	196.452	Deoxycytidine	787.862	1970.11	1299.16	658.097	1545.45	1115.52	1174	1390.37	693.875	1533.01	965.036	1890.91	4497.6	7959.76	3571.53	5695.22	8087.38	7290.4
(M+Na)+	290.086	216.485	Deoxyguanosine	6471.5	9672.55	4903.04	2187.5	4652.26	3349.63	5257.98	3522.4	4241.68	4708.67	3032.68	5324.36	14717	14986.9	8701.51	13788.1	15738.9	14751.6
(M-H)-	266.088	216.098	Deoxyguanosine	2503	3511.58	2244.9	1157.27	2863.82	2197.32	2293.54	2390.86	1931.36	3068	2231.39	2842.33	6277.18	10500.8	4446.63	7419.06	10286.2	7935.97
(M-H)-	251.077	172.366	Deoxyinosine	10675.4	11759.2	8303.07	4426.69	7856.45	5986.97	8418.07	8587.5	6710.09	9543.99	5237.29	7758.56	20153.6	28982.1	13891.1	23140.6	32381.2	26645.8
(M+H)+	323.058	247.07	Deoxythymidine 5'-phosphate (dTMP)	2404.13	4421.25	2115.13	2152.47	3924.17	2167.08	3039.32	2602.07	2967.63	2224.17	2144.59	2345.01	3264.11	4552.66	3194.27	5872.35	5169.76	3130.7
(M-H)-	199.001	430.764	D-Erythrose 4-phosphate	26642.2	24785.1	17939.2	20521.8	25800.1	21175.6	18442.4	16414.7	18369.1	15175.6	15980.4	12318.2	19844.1	19563.4	21277.1	18091.4	11917	22168.7
(M+H-2H2O)+	231.16	350.633	Desipramine	4077.1	5275.91	3817.19	4365.48	5259.75	3965.62	2996.54	2812.35	4073.33	4810.64	5015.97	7738.94	23816.6	33361.3	16037.1	21452	32335.8	22567.1
(M+H)+	341.004	480.177	D-Fructose 1,6-bisphosphate	31203.1	47096.2	27422.9	34861.5	31499.7	39300.7	30861.7	27807.4	42506.3	30065.7	33067.3	29410.2	22810.9	38495.8	29833.1	23761.9	24257.6	22234.9
(M-H)-	338.988	480.027	D-Fructose 1,6-bisphosphate	277596	528207	290076	352312	360181	289853	276466	215669	410140	301073	349578	366912	243719	353404	314677	246209	194920	228585
(M+Na)+	283.019	435.905	D-Fructose-6-phosphate	27391.4	25707.1	37780.6	27576.3	27453.7	38970.6	17410.9	20853.2	18385.7	19486.9	12671.9	12930.7	20811.1	24262.8	24792.9	18944.3	14779.3	38550.8
(M+NH4)+	228.072	78.5085	D-Galactarate	23299	29488.2	36738.2	20312.8	7885.43	10481.9	45678.9	6133.14	26899	65879.6	15956.9	64633.8	81960.2	71612	66118.4	8338.17	136985	167469
(M-H2O-H)-	191.019	90.878	D-Galactarate	45036.4	67769.5	35145.7	26714.1	90246.1	16326.2	51192.7	7232.45	10342.8	41835.5	9857.62	9490.36	14832.9	40086.4	51678.6	32078.3	55244.4	81503.3
(M-H)-	193.035	371.756	D-Glucuronate	5046.47	10342.7	3239.73	3915.8	5518.87	4477.85	4544.59	4144.21	3580.31	5580.35	3512.6	4830.3	7729.46	9592.41	9242.22	8611.22	7787.52	7762.63
(M+CH3COO)-	278.987	171.126	Dicamba	10609.5	13346.5	1534.55	1535.81	1270.26	955.702	3254.51	4549.73	896.387	1659.66	4824.24	4730.28	4270.45	1429.34	4329.53	1551.54	1153.52	2526.44
(M+NH4-2H)-	284.024	43.865	Dichlorophene	3460.28	4759.13	3056.72	4098.44	6979.68	1781.64	3159.12	2580.81	2034.37	3025.54	2130.24	2742.98	5227.08	7025.68	3617.51	4764.87	6564.5	4304.21
(M+H)+	106.086	290.685	Diethanolamine	3634.37	7837.48	6650.48	2918.85	3677.8	3532.23	6114.21	3461.85	4102.95	6722.03	2985.48	2829.67	2814.47	3569.64	2926.34	17604.4	6003.61	4528.77
(M+H-H2O)+	373.234	346.439	Digoxigenin	25521.5	27610.5	27421.9	29327.1	27911.1	27405.7	26648.1	31723.6	28629.9	31778.1	26710.6	27250.8	22967.8	27905.5	30591.6	25061.9	33159.4	29820.1
M+	208.063	288.135	Dihydrolipoate (dihydrolipoic acid)	1807.81	2566.24	1339.53	2320.3	1523.9	2162.1	3273.11	1086.7	878.237	4332.84	1373.69	3847.94	13218	12510.2	6322.96	13545.1	26835.7	15688.9
(M-H)-	127.051	357.802	Dihydrothymine	6394.12	7196.61	3821.89	3182.01	9211.24	5695.02	5917.74	3862.17	4561.63	7585.15	3961.6	9305.78	17231.9	20905.2	14954.6	18017.8	21167.1	16980.3
(M+CH3COO)-	173.056	301.439	Dihydrouracil	9543.75	9865.55	4320.55	4453.97	16309.1	2513.53	6236.25	1511.78	2823.11	7613.05	1636.07	9944.35	19900.3	23251	13723.2	16200.4	15901.6	19137.4
(M-H)-	168.99	415.42	Dihydroxyacetone phosphate	39831.7	51269.3	35189.1	40468.2	40455.3	30848.1	22529.5	29684.8	29888.8	23323.3	25498.3	29525.8	25525.9	29050.8	30231.4	29052.7	20243.3	24871.1
(M+K-2H)-	185.022	155.611	Dihydroxyfumarate	11861.7	15464.4	9805.91	8054	18733.1	3048.14	4264.26	3143.25	6741.55	7666.14	5942.18	7419.11	8059.36	13970.8	7445.91	11566.4	17221.1	15832.8
(M+H)+	74.0613	689.217	Dimethylformamide	18045.1	8941.58	13049.5	14596	12774	11681.4	9364.46	11302.3	17652.8	12015.2	21604.7	12537.7	12522.8	16550.7	11305.4	7307.9	6413.25	9565.31
(M+CH3COO+2H)+	222.099	139.305	DL-2-Aminoadipic acid	18272.6	17081.7	35008.9	32698.7	18405.5	23151.8	9645.66	551601	590762	14706.8	9286.42	819248	21049.2	29529	26784.8	519328	44228.7	46479
(M+H-H2O)+	149.059	241.67	DL-3-Phenyllactic acid	3618.96	5867.55	2128.97	1505.18	3767.42	516.672	2813.95	2403.78	2042.89	1435.55	2375.99	3427.88	10477.5	11676.4	7064.76	7825.12	7448.58	11289.9
(2M+K)+	277.074	463.918	DL-Homoserine	2906.06	2642.1	2312.18	2018.88	2045.36	2311.19	1732.38	2286.19	1352.33	2658.79	1356.37	2428.77	3307.52	2859.14	2922.93	3366.02	3420.45	4211.41
(M+H)+	166.053	353.622	DL-Methionine sulfoxide	16922	53853.8	35688.5	47214.9	46951.3	39212.8	53747.5	36611.9	26100.5	61826.1	27449.2	72943.6	197350	189567	108572	167377	173452	129926
(M-H)-	164.038	354.538	DL-Methionine sulfoxide	4987.06	18062.3	8736.92	11955.3	13299.6	9106.84	11990.2	6407.62	6118.07	16516.6	6506.96	18882.4	42361.6	51129.7	31578.6	37805	42558.3	33028.4
(M+CH3COO)-	209.066	67.419	D-Lyxose	3088.87	5971.16	3127.06	3627.45	5865.68	2077.4	2664.59	1432.66	1558.21	2807.39	1624.12	2482.1	4214.51	5687.7	3348.89	4809.06	4115.14	4817.06
(M+Na)+	365.106	375.042	D-Maltose	352494	572096	252412	217295	295536	162226	204352	163979	295739	222579	304819	168773	142010	277170	246762	132397	176482	176945
(M-H)-	181.071	284.358	D-Mannitol	12201	21863.7	32925	23059.2	49309.6	12509	42510.6	5909.89	9964.66	41141.6	13879.9	10049.7	16841.9	27618.2	56498.4	22354.8	31416.8	68649.5
(M+K-2H)-	299.096	361.236	D-Mannitol 1-phosphate	4340.75	3536.02	3962.14	2361.92	6491.31	4629.34	5003.99	3588.59	3773.15	6699.72	3495.9	6381.32	13059.9	15195	11639.3	15514.7	18705.3	13838.1
(M-H)-	259.021	435.721	D-Mannose 1-phosphate	730553	414328	298414	420478	561182	380906	308404	296184	448685	260285	226044	204789	318112	409604	424532	336215	211484	393473
(M+H-H2O)+	136.075	216.329	Dopamine	12922.3	12632.7	6622.22	9459.76	8699.14	8946.77	4559.66	4897.15	5287.97	6053.48	8204.48	5385.59	8665.96	10527.4	7905.01	5881.35	13422.2	6229.59
(M+CH3CN+Na)+	196.107	240.008	D-Ornithine	1093.86	1431.52	622.254	672.9	4497.38	826.14	633.795	753.196	594.411	724.344	626.733	507.627	1303.73	2087.92	2052.86	1271.15	1029.48	969.737
(M+H)+	116.071	301.834	D-Proline	104584	62889.8	41187.3	34586.2	118605	38975.2	33027.1	32671.4	42442.8	44922.3	35697.9	47612.4	122974	129723	93003.1	132774	178673	122862
(M-H)-	149.045	152.298	D-Ribose	12811.2	24599.2	13493.7	12150.4	14882.2	8957.22	6894.23	4948.83	6021.85	6678.55	6759.24	7380.04	11183.5	16779.6	13375.1	10157	27891.6	16969.9
(M+CH3COO)-	289.032	444.188	D-Ribose 5-phosphate	15504	15646.1	17430.5	17080.5	14163.7	14085.6	9792.08	9037.36	6803.89	8357.59	5928.47	6484.69	14653.8	25054.2	17717.4	18267.1	20425.8	21769.7
(M-H)-	308.977	416.889	D-Ribulose 1,5-bisphosphate	16228.1	23952.4	12470	18204.8	20903.6	14883.6	8185.66	8946.52	8777.22	9699.61	7793.71	10909.6	10673.6	14760.8	17115.5	11904.1	9195.83	11998.6
(M-H2O-H)-	211.001	280.046	D-Ribulose 5-phosphate	4877.28	8163.16	4473.65	10108.2	10284.7	3748.34	2595.14	2156.04	2286.58	2056.37	1556.54	1810.93	1036.73	1354.9	1544.19	1092.08	875.376	1018.25
(M-H)-	179.056	376.362	D-Tagatose	36438.3	31662.2	26061.8	26240.3	29239.5	23020.3	21953.9	16148.1	16325.5	23158.3	19773.6	16275.5	22704.1	33250.3	27133.3	24733.3	25879.2	23317.8
(M+H)+	293.099	411.051	EDTA	49744.8	20112.4	2380.77	1908.32	2698.13	1840.31	2695.85	1684.63	10962.5	1988.65	1733.68	1588.54	1985.48	5368	2125.26	3699.8	3066.74	1717.58
(M-H)-	301.216	41.247	Eicosapentaenoic acid	4003.65	6511.72	5147.13	2785.09	4944.17	7073.71	5584.47	4018.8	5690.28	4974.62	4755.8	5300.35	22763	31315.1	12550.4	38137.1	33176.5	22418.4
(M-H)-	245.113	360.852	Ellipticine	2169.69	2662.14	1104.89	1542.25	2876.68	1522.45	1179.96	1379.02	852.72	1687.79	1429.18	1584.76	4420.17	4984.04	2442.94	7350.31	5243.28	6615.81
(M-H)-	293.176	43.87	Embelin	14400.6	16763.3	20002.2	25436.1	17545.6	23833.6	21832.1	19337.4	23187.2	23205.5	21718.4	21431.2	29225.8	22074.7	16946	27259.5	43055.1	19165.3
(M+H)+	230.095	308.705	Ergothioneine	2364.28	2133.31	822.8	784.057	1362.92	2889.28	985.922	1889.38	819.051	895.679	2259.24	716.582	1351.38	2293.85	830.227	1327.75	5791.52	1733.61
(M+H)+	338.342	32.967	Erucamide	510569	531348	974022	694237	282653	816310	499095	1.20038e+06	1.29637e+06	750485	1.4171e+06	1.48105e+06	697891	584258	975965	573253	296619	1.03942e+06
(M+H)+	339.326	39.219	Erucic acid	6964.05	29301.6	53942.9	7835.52	33569.7	27728.3	30371.3	61968.1	10912.4	17839.9	61733.6	44978	50048.3	93836.9	120865	4645.26	102596	5377.86
(M+H)+	223.082	433.173	Ethyl glucuronide	8646.34	8302.47	6969.71	7927.98	9174.04	707.016	6673.81	7853.89	6916.51	7848.46	6101.7	6466.49	7771.19	9865.92	7615.22	9671.25	7684.47	15724.8
(M+CH3COO)-	301.104	227.078	Fenoprofen	1417.78	3877.88	642.002	1323.15	5284.35	1082.54	1271.85	1312.65	913.945	1779.37	933.459	1248.73	1260.3	916.132	1129.85	573.106	1082.97	1386.81
(M+H)+	786.166	379.084	Flavin adenine dinucleotide (FAD)	6971.44	8524.46	4854.45	5073.56	8270.58	4171.22	3664.61	4777.55	3346	4079.06	3705.14	3739.08	5508.29	6479.09	4635.68	4887.04	6142.92	4966.27
(M+H-H2O)+	205.067	284.465	Flavone	5285.97	7265.79	7985.19	7268.3	6992.53	12364.9	3952.63	3614.25	3015.13	6838.69	6375.44	122214	7787.26	6461.28	14751.3	89148.7	2577.79	20254
(M+CH3COO)-	335.091	280.053	Flutamide	986.115	1983.77	637.525	5420.86	4715.89	2214.23	1479.26	1980.6	1330.74	1983.11	1624.52	2540.89	2635	3972.03	2218.35	1808.39	2443.21	1439.2
(M-H)-	164.035	42.6455	Formylanthranilic acid	2107.81	6098.07	3226.61	3003.99	5540.94	2497.01	2957.14	2835.52	2115.54	3982.48	3584.22	5835.78	4684.01	5375.07	3502.29	3945.71	5574.02	3645.71
(2M-H)-	519.05	435.705	Fructose 1-phosphate	147853	121875	88524.8	147780	204739	123820	99683	103506	80139.5	60047.2	47525.1	58741.8	108907	176253	205479	120140	56281.2	180779
(M+NH4-2H)-	474.26	35.915	fumagillin	622.697	4101.16	1292.6	1158.98	524.343	3054.69	2083.66	1348.64	1736.15	927.371	2436.37	840.533	1836.52	1374.67	909.708	6265.54	1498.04	1275.81
(M+CH3COO)-	175.025	79.605	Fumarate	299326	1.10711e+06	334334	451526	1.4092e+06	22106.3	165037	24182.7	95997.7	1.03721e+06	29657.3	847362	682408	806540	860242	568880	82450.7	631144
(M+H)+	277.103	438.498	gamma-L-Glutamyl-L-glutamic acid	9907.54	6680.32	4697.5	7899.34	8142.04	4176.42	6902.67	7359.46	5564.81	5188.21	7815.42	4781.18	11388.4	10844.6	8167.29	11161.8	9520.63	7694.44
(M-H)-	275.086	438.743	gamma-L-Glutamyl-L-glutamic acid	1218.55	1310.13	784.842	517.13	1238.95	740.597	676.069	622.613	633.384	939.6	493.038	1161.13	3097.34	2722.65	869.348	2362.86	1477.75	1620.3
(M-H)-	588.072	436.969	GDP-L-Fucose	3752.11	4140.64	3100.94	4084.02	4975.91	3339.27	2805.42	2620.68	2243.49	2919.69	2188.57	3180.94	2892.49	5272.72	3624.4	4151.9	4470.06	4825.46
(M+NH4)+	118.086	568.736	Glutaraldehyde	106241	102370	102726	77702.3	104157	147953	111060	86484.8	106143	54246.1	146924	109311	139976	150243	101967	105942	142875	51496
(M+H)+	308.091	434.843	Glutathione	18392.5	17376.8	23167.8	18403.2	14913.9	53313.3	10049.8	20599.5	9730.2	18947.8	19520.9	13508.1	22866	30466.8	29487.4	20550.6	44066.6	21952.2
(M-H)-	306.075	384.106	Glutathione	7426.75	9190.36	20458.9	12336.1	11445.3	23948.7	4200.35	12617.6	14551.5	11856.4	16916.8	10079.2	32272	26318.8	19017	30546.7	144176	36048.2
(M+H)+	613.16	478.062	Glutathione disulfide	76611.5	88901.3	59901.2	67023.5	83266.1	65010.4	48387	59995.7	54605.9	59676.7	44104.4	55404	90940	133726	80935.2	78281.9	82663.9	88968.2
(M-H)-	611.143	477.162	Glutathione disulfide	53294.2	56078.9	49223.8	45234.1	67801	57366.9	53802.6	41453.5	31120.3	41661.1	29302.4	33878.7	79184.8	88554.4	51492.8	62320.1	82831.1	91428.6
(M-H)-	91.0411	108.914	Glycerol	5268.57	2102.38	824.115	657.889	1027.36	673.012	1149.35	767.833	695.759	770.549	649.714	640.561	789.881	724.783	630.469	722.665	797.88	823.379
(M+H)+	173.021	413.353	Glycerol 3-phosphate	80095.7	50652.3	46572.7	53898.7	52337.5	47328.5	57295.5	62307.8	43191.3	39839.3	50190.9	49350.6	28182	24684.9	49117.9	25686.5	16099.9	26493.9
(M-H)-	171.006	413.617	Glycerol 3-phosphate	133868	80176.6	85775	96781.4	82728.2	76248.9	113799	120788	89643.1	73390.3	100567	86444.7	54879.4	44822.2	91222.5	50282	25164.8	45968.7
M+	258.11	367.161	Glycerophosphocholine	493538	382543	265413	289226	708563	577901	247810	284205	247680	264590	246563	401340	696548	732318	547503	477094	624920	619504
(M+CH3COO)-	135.03	318.319	Glycolate	38084.3	66488.3	73919.7	62013.3	83883	62499.7	29299.2	30190.7	30347.5	65722.3	51765.4	51534	134644	127035	50945.3	139389	103653	97555.8
(M+H)+	189.123	245.003	Glycyl-L-leucine	10943.1	5929.41	3086.55	6320.97	6667.21	4449.53	3959.1	5568.26	4282.29	4607.44	5158.98	4471.94	15443.8	18780.3	7971.13	9304.96	16675.7	10409.3
(M+CH3CN+H)+	246.109	311.055	Gly-Glu	9332.23	9444.76	6491.58	8110.98	6979.9	5302.64	5087.39	4935.21	6654.76	4909.34	4512.93	4576.87	6153.14	5335.74	5743.55	6395.51	6570.43	6290.46
(M+CH3CN+H)+	245.158	233.044	Gly-Lys	1028.72	2230.16	1577.45	2104.27	2760.85	800.67	957.192	1214.97	765.527	1289.09	1388.36	1258.27	1589.17	2289.17	1323.06	1940.58	2027.44	1407.94
(M+CH3COO)-	577.196	378.122	Gossypol	1368.59	2734.01	1876.81	1605.38	2470.06	1199.78	1389.44	896.128	1035.6	1253.28	987.601	825.764	957.794	1604.68	1509.95	914.104	554.88	670.637
(M+H)+	284.099	247.141	Guanosine	25445.9	55754.1	22964.3	16890.1	28712.3	19908.5	14644.6	13961.8	16470.4	15173.4	17035	13676.3	29247.2	40448.2	29489.8	40212.7	45665.8	23972.9
(M-H)-	282.083	246.571	Guanosine	14064.4	30356.1	11870.3	9312.4	18241.4	9025.9	7550.69	7736.93	7335.82	8464.68	9479.38	8226.85	20064.2	23579.8	18991.5	25339.1	27771	15588.7
(M+H)+	364.066	443.254	Guanosine 5'-monophosphate (GMP)	134185	137900	96109.5	97247.6	141333	131226	100912	90484.3	102970	102756	99124.3	106480	120355	135856	105250	92937.9	102130	142042
(M-H)-	362.049	442.929	Guanosine 5'-monophosphate (GMP)	82662.1	77928.6	69795.6	67561.4	82150	75458.2	57002.7	64570.2	60789	67908	63491.9	62010.1	74592.3	83799.5	64896.2	68051.8	66523.4	87891.3
(M-H)-	604.071	427.002	Guanosine diphosphate mannose	4892.4	7611.75	6850.44	4116.3	8737.47	5465.55	4950.5	4018.4	4448.89	3595.23	5259.65	4605.76	4738.28	6854.64	4800.05	5313.67	4873.2	5456.93
(M+H)+	183.091	42.713	Harmane	12660.4	14801.3	7878.43	9149.75	10363.4	10018.2	7868.92	7004.88	10184.4	7486.38	8363.01	11955	25309.2	33942.1	14271.8	15244.5	37336.4	27926.7
(M-H)-	301.077	243.43	Hesperetin	1974.38	2301.22	1912.67	1277.36	2347.04	826.558	1992.83	1997.6	1033.06	1957.92	1224.83	1863.14	3543.12	1124.79	1612.05	2072.9	3998.84	2722.44
(M+H-H2O)+	209.103	400.03	His-Ala	84891.3	90366.7	61016.6	83367.9	76710.1	74463.3	57966.7	65572.6	69325.3	79996.8	64513.9	61316.9	67191.2	71939.5	68902.1	66352.6	56174.5	66768.5
(M+Na)+	293.085	376.57	His-Asp	2978.84	3954.89	3792.02	3083.74	3555.4	1448.54	1761.63	1230.28	3742.91	3685.42	1211.26	1831.15	3029.65	3727	1994.03	2595.86	2138.18	3007.04
(M+NH4)+	276.116	202.378	His-Cys	2067.3	1247.21	20365.8	19858.1	867.366	10470.5	1264.5	1730.06	666.521	8608.04	5576.12	631.804	9896.2	11794	16249.9	5513.63	15064.9	28077.7
(M+H)+	284.135	316.158	His-Gln	26739.8	33458.9	21376.4	37592.5	37972	5778.02	23797.8	9034.97	11003.6	29816.5	8997.66	28122.8	21295.8	26825	25147.3	16475.2	11387.6	25233.6
(M+H)+	285.117	350.526	His-Glu	2638.87	2772.74	3411.7	3145.07	2637.88	2542.53	2391.36	3429.81	2876.65	2541.39	2783.33	561.46	2709	2712.38	2702.06	2379.48	3078.74	3217.89
(M+H)+	213.098	304.678	His-Gly	1078.11	2761.73	1432.73	2318.15	2459.6	1189.69	1900.97	1403.78	1227.83	2289.88	1267.62	4019.7	6097.84	5871.78	4057.64	4324.8	7003.06	5260.88
(M+H-2H2O)+	257.114	317.005	His-His	35071.6	36405.9	24008.7	36552.6	45496.6	8908.67	23375.2	9033.34	16940.5	30930.8	10153.1	24637.8	23929.6	24144.9	24474.9	17644	13555.1	23482.6
(M+H)+	269.161	279.606	His-Ile	5193.66	5766.87	2735.9	3831.78	3302.28	4506.9	3944.72	3144.05	3189.69	5377.9	3972.56	6323.99	26359.9	16223.4	12341.7	9167.23	18024.5	19115.8
(M+H)+	253.131	291.975	His-Pro	2664.54	3663.88	4188.23	4059.42	2793.44	2649.24	3439.65	6511.84	6748.83	3916.36	4817.02	4836.83	4000.47	3575.81	3453.13	3853.52	3473.39	4222.59
(M+H-H2O)+	225.098	308.738	His-Ser	84369.8	75360.3	95216.9	74687	74091.9	106893	64341.8	41171.2	77078.6	79744.7	83040.5	77353.8	86711.5	71561	78472.3	112919	60100.2	70438.1
(M+H)+	257.121	242.189	His-Thr	2572.25	1544.72	1904.64	1325.49	4335.98	2235.93	2777.13	1711.97	3470.96	1681.25	921.847	1202.09	4846.83	2558.56	2048.24	1493.11	2187.46	4720.54
(M+H)+	319.137	245.906	His-Tyr	3411.74	1466.24	1769.58	4446.79	1889.81	3890.31	1657.2	1888.21	1819.73	1943.54	1948.18	2448.45	3582.78	4790.97	3760.65	3118.9	6445.23	2558.52
(M+H)+	255.142	401.121	His-Val	3559.43	4044.22	4394.99	960.922	3276.96	3429.38	3390.97	2271.47	1064.08	2145.25	2967.35	3992.52	3672.07	1236.79	3969.41	2703.8	1491.43	3003.75
(2M+NH4)+	382.147	206.636	Homovanillic acid	12411.9	14310.1	9113.06	8358.99	9428.21	7149.11	7632.86	7748.52	11166.1	6860.24	7496.74	4715.98	7851.2	13869.2	11667.7	10748.1	10202.9	8562.09
(2M+NH4)+	166.107	262.069	Hydroxyacetone	8592.88	38096.6	9650.93	6125.58	12326.3	6712.33	12715.6	7103.84	8957.97	10981.9	7927.32	9866.31	35563.2	16785.5	23581.2	76029.9	21903.6	29757.2
(M-H)-	131.071	115.173	Hydroxyisocaproic acid	22563.1	23051.4	21798.8	18060.5	24722	8975.63	14253.6	7985.62	9671.34	19346.8	11520	13684.9	13560.7	28744.1	21422.4	24856.4	31388.9	20538.8
(M-H)-	181.05	177.005	Hydroxyphenyllactic acid	2881.8	5186.92	2962.08	4415.12	8380.64	1606.2	3734.05	3478.54	2101.52	2823.66	4583.25	3915.67	5021.82	4625.64	3923.8	3573.06	6263.26	4441.89
(M+H)+	203.139	220.558	Ile-Ala	9132.07	2629.47	1766.47	2262.92	1868.85	1530.3	1984.32	6533.76	2065.81	2284.95	2873.78	1996.21	6734.89	7119.81	3628.3	3869.68	6275.96	4998.5
(M+H)+	288.203	316.922	Ile-Arg	36467.3	22314.3	14766	14643	15766.4	17391.2	16300.5	14588.3	26948.2	16988.1	16100.1	18069.5	26503.9	31160.6	18213.7	29180.8	43940.6	24042.9
(M+CH3CN+H)+	276.144	368.812	Ile-Cys	3302.92	817.311	2712.08	2822.95	3125.9	2712.57	2573.58	1906.21	3385.72	3919.02	2321.92	2769.3	3552.02	5840.24	2776.74	3256.7	3825.93	3273.68
(M+H)+	245.18	253.759	Ile-Leu	3546.65	2869.7	4279.76	2293.54	4023.16	5370.75	3992.52	5661.37	2917.11	5206.49	2805.31	5393.35	4938.63	4474.19	4963.2	5171.34	5373.7	6359.01
(M+H)+	219.134	249.753	Ile-Ser	5815.43	4167.63	3154.45	2324.11	3523.73	3260.44	2513.29	4475.61	3403.64	583.623	4290.65	3498.68	7075.31	9340.33	3632.53	4476.99	7339.98	5156.24
(M+H)+	233.149	223.579	Ile-Thr	3086.82	3428.85	3067.86	3399.74	1215.07	3463.19	3131.23	5121.24	3031.09	1483	1967.87	4135.59	3928.65	4653.92	3962.9	2634.1	5059.95	3536.47
(M+Na)+	317.152	38.95	Ile-Tyr	28811.3	35039.5	28440.7	29438.1	29037	2481.04	28538.3	26391.2	3043.89	10556.8	29449.2	32579	7916.47	8218.59	32265	31018.8	34666.4	10273.5
(M+CH3CN+H)+	110.072	380.294	Imidazole	34479.5	53978.3	40332.1	37833.7	40304.9	43290	41246.8	32631.9	29834.2	43245.3	33458.8	57430.6	51451	66999.5	46179.7	47443.3	65371	55491.1
M-	213.011	41.942	Indoxyl sulfate	7726.37	1239.37	4708.63	6366.22	5602.8	5284.68	1771.74	6178.24	8922.9	8595.41	13360.9	5742.26	7344.35	6549.65	6876.28	5689.92	11669.3	12098.3
(M+H)+	269.088	206.348	Inosine	347802	404203	264854	223346	333299	205623	198399	226587	220832	172866	200057	153437	271225	304414	337254	250122	246663	239759
(M-H)-	267.072	207.213	Inosine	442112	562900	305728	247461	496442	267228	214648	288110	207222	180805	224847	191802	431919	582533	487057	431435	445367	396567
(2M+H)+	697.103	427.069	Inosine 5'-monophosphate (IMP)	790401	788766	418198	577402	725246	560711	329294	472955	412056	541870	449643	396839	365437	510325	426144	291042	229771	363592
(M-H)-	347.039	427.009	Inosine 5'-monophosphate (IMP)	2.48157e+06	2.44872e+06	1.70685e+06	1.79448e+06	2.51104e+06	1.84624e+06	1.5749e+06	2.05221e+06	1.64807e+06	1.80688e+06	1.85445e+06	1.70083e+06	1.47862e+06	1.74347e+06	1.87038e+06	1.28476e+06	1.10874e+06	1.58003e+06
(M-H)-	427.003	439.543	Inosine diphosphate (IDP)	20803.1	18592.4	10086.8	14917.6	22584.7	18156.8	10748.1	8549.54	17378.1	19147.7	14931.6	9440.12	8675.48	20156.9	13918	17704.7	9042.75	20052.5
(M+K)+	218.067	180.166	Iproniazid	121936	173145	123686	132211	135129	141568	80572.1	72796.4	82207.6	108144	72094.2	109132	145327	155931	143117	86834.9	165110	238776
(M-H2O-H)-	173.009	425.098	Isocitrate	14360.6	9829.02	14499.2	12984.5	12614.5	8818.62	8321.69	6435.56	8071.02	8481.9	5406.59	6438.75	6199.13	9044.89	6567.76	6435.48	5871.73	5629.01
(M+H-H2O)+	325.113	374.957	Isomaltose	64231.2	120595	22313.1	30941.8	50003.5	24775.5	17034.8	17517.2	35025.9	26825.4	33010.7	14260.3	15836	59958.4	37595.1	30032.2	31663.3	16721.3
(M+CH3COO)-	401.128	375.768	Isomaltose	44447.7	59217.8	45324	39807.3	52258.4	40130.4	42668.7	40799.9	31732.7	54505.7	40412.3	42028.7	35293.6	42711.7	49092.4	32291.3	31058	51598.6
(M+Na-2H)-	180.066	283.044	Isovalerylglycine	15014.1	37938.8	14142.6	19450.5	43766.6	15073.7	22694.7	14950.6	11391.5	21940	14298	27207.2	67074.2	81004.3	45729.6	58750.6	100102	54683.3
(M+H)+	180.051	270.752	Isoxanthopterin	123370	130320	105967	128981	98174.6	184197	67633.7	67863.1	72048.6	87707.2	63543.2	90965.2	122048	136728	127451	52500.2	225543	297771
(M-H)-	178.037	270.787	Isoxanthopterin	111980	113202	107255	122448	92131.8	159328	77538.3	88596.3	51481.2	87579.3	78871	104001	112374	125311	128586	67094.9	195910	228419
(M+CH3CN+H)+	297.12	381.432	Ketorolac	11389.4	4323.55	12148.5	10932.3	4495.72	10821.4	2097.15	1974.49	11810.3	2112.52	10775.3	3092.07	14179.4	8329.4	5466.79	16920.5	11236.7	9083.95
(M-H+2Na)+	260.053	454.431	Kinetin	19980.5	17886	11631.8	14166.9	19093.7	24797.2	12767	7226.37	8201.34	7543.9	8135.16	4827.29	7284.61	14000	15385.2	12098.1	9519.75	14842.4
(M+H)+	104.071	284.257	L-2-Aminobutyric acid	29442.5	2606.92	2667.25	26706.5	25056	32931.7	1464.67	2975.51	2185.26	3827.22	1899.48	7309.59	3518.85	668.411	6553.98	25385.3	32922.7	31829.2
(M-H)-	88.0423	243.802	L-Alanine	492.23	629.679	367.958	271.64	679.429	248.111	314.549	205.097	199.791	527.296	222.03	483.565	1014.52	1840.92	779.5	983.343	2704.14	691.05
(M+H)+	175.119	521.856	L-Arginine	555171	557871	752163	144965	587663	357040	682070	118516	660319	730664	405211	582621	589250	502263	189901	581787	513345	480401
(M+H)+	133.061	362.435	L-Asparagine	39280.6	8027.05	5042.44	26184.8	9725.71	26018.2	21654.8	25539.7	6604.41	10838.3	22218.5	12274.3	19616.6	21869.2	14000.9	18299.6	33816.6	18443.9
(M+H)+	176.103	373.945	L-Citrulline	22805.1	26239.2	22291.5	28720.2	21892.6	12669.4	13760.3	18967.6	14554.1	17234	17273.6	16803.4	36618.8	31280.2	18686.3	17195.2	27648.1	42821.3
(M-H)-	152.002	170.651	L-Cysteinesulfinic acid	18924.3	24292.1	7228.83	11239.6	23037.2	1006.88	15935.8	726.676	2050.99	8328.2	1261.49	9922.26	6320.45	7516.03	5880.25	5914.86	5338.78	12305.7
(M+H)+	288.206	242.597	Leu-Arg	2100.43	2005.6	1863.04	2169.66	1993.48	1913.89	1671.53	1736.62	1539.32	1944.06	1266.87	2098.09	1980.71	2845.2	1877.7	1383.55	2982.07	2284.99
(M+H)+	233.149	46.249	Leu-Thr	2187.41	5662.83	2686.5	4202.18	5045.85	3591.63	3904.52	4665.63	8425.21	7421.98	5643.97	3802	48333.6	36639.1	20594.5	34160.2	33489	20812
(M-2H+3K)+	345.035	413.082	Leu-Val	10121.8	4327.1	3230.3	5136.06	4701.1	3502.08	6453.77	6920.36	3999.45	3349.16	4838.71	3825.18	1498.34	1217.51	4576.5	1134.73	254.187	1074.33
(M-H2O-H)-	225.012	27.815	L-Fucose-1-phosphate	1209.88	4685.42	4148.71	2328.57	6604.48	4353.8	4217.48	2495.66	1957.89	3783.74	3149.14	2870.72	3661.63	4000.21	3602.51	5463.55	2141.32	3917.59
(M+K-2H)-	215.091	92.206	L-Galactono-1,4-lactone	22674.3	34322.1	20726	22472.6	20980.8	20989.3	19913.5	22681	19588.7	22768.7	22951.3	23297.9	23362.4	23578.1	11336.5	22124.5	22658.5	23178.7
(M+H)+	148.06	380.062	L-Glutamate	145377	148692	97738.5	88494.6	187871	95848	73724.6	85082.7	73944.6	97639.8	77496.8	98364.5	175130	191954	132817	175437	202780	154335
(M-H)-	146.046	380.901	L-Glutamate	130442	137414	93246.9	80691.4	176399	94486.5	80386.7	102052	98160.4	96733.2	91113.2	106166	152315	171810	125132	164632	202110	156014
(M+H)+	156.077	379.787	L-Histidine	156658	178082	213738	105936	275671	203237	94591.9	152122	126167	190663	152921	223204	259303	285412	199122	228174	282329	258246
(M+H)+	132.102	247.817	L-Leucine	30321.1	63582.8	20409.8	20727.9	42269.6	27818.9	34325	25876.4	33937.8	44208.4	28525.3	54852.2	226374	229160	103382	205068	232664	155407
(2M+Na)+	315.203	418.166	L-Lysine	11153.5	11529.9	9890.45	7827.75	10151.8	12261.2	8892.61	11049.6	9971.54	9311.62	9973.14	12719.8	15639.4	23377.2	9237.1	14095	26785.2	12403.6
(M+H)+	150.058	268.259	L-Methionine	13687.8	5557.63	8928	3020.09	17128.5	8439.85	22988.1	10711	22458	28166	14585.1	9124.83	6843.28	11564.3	3929.79	4230.5	44423.6	16363.5
(2M+Na)+	399.248	368.505	L-NG-Monomethylarginine	11865.1	8928.84	3469.32	3231.58	6771.25	5873.76	4389.51	6552.34	5824.33	4122.05	6495.84	5335.62	4837.92	5363.34	3645.65	3827.71	4602.44	2683.25
(M+H)+	400.343	137.375	L-Palmitoylcarnitine	49835	116684	58586.3	80981.6	228452	88430.5	78246.8	246423	89964.4	179157	135345	208705	299674	290537	175649	298886	304211	267518
(2M+NH4)+	276.192	381.381	L-Pipecolic acid	8538.2	10816.1	7025.6	5325.74	12594.2	12131.2	8847.04	8244.46	6594.35	9046.06	6238.25	10251.1	19095.2	19655.7	13476.4	16693.4	16634.4	15267.7
(M+CH3COO+2H)+	176.091	317.184	L-Proline	52224.7	13270.7	8345.22	17589.4	8372.04	46906.1	8335.3	15022.1	24516.8	26646.1	34319.8	10545.4	13704.1	5010.37	9623.74	16420.8	19652.8	11558.9
(M-H)-	114.057	295.139	L-Proline	25310.6	14908.2	16976.4	13562.3	36299.7	11531.5	22265.3	7334.23	10445	18701.5	10264	10501.4	29653.2	39123.6	31061.1	34883.5	51920	44761.1
(M+H)+	277.14	432.732	L-Saccharopine	33357.3	35206.8	12227.9	13031.7	16755.5	13298.5	20198.8	17821.1	17195.8	28291.5	23633.3	14009.6	14802.7	42388	21037.1	23933.3	26115.7	15322.7
(M-H)-	104.036	361.699	L-Serine	6715.8	7797.93	5472.27	4967.24	10082.1	5800.17	4621.31	4116.45	3506.24	6115.34	4008.91	6128.15	11499	12173.6	8663.74	10946.1	17276.3	10418.3
(M+CH3COO)-	239.076	376.362	L-Sorbose	14749.8	14355.2	14041.4	15159.1	14509.4	13770	12244.5	8042.57	6886.02	11663.6	8038.88	9008.63	12294.4	20023	15754.8	15619	14434.2	13942.2
(M+H)+	120.065	340.886	L-Threonine	24207	14706.4	9306.37	24157	33598.8	1190.06	14946.4	6708.66	10749.2	11189.8	7509.86	14007.5	23008	27779.9	15163.4	21458.3	30617.3	21440
(M-H)-	118.051	339.988	L-Threonine	28268.5	31762.4	15630.8	27593.7	41636.8	8470.24	14064.3	8278.73	10122.8	12237.7	7712	12566.5	29138	37310	23525.1	26831	45528.2	23413.2
(M+H)+	205.097	240.391	L-Tryptophan	10264.1	30476.8	12256.1	12744.6	18094	12825.9	8554.81	7822.67	5157.57	13268.1	13236.7	13890.2	48774.9	56853.2	29594.1	43547.3	51681.7	38809.9
(M-H)-	203.082	239.572	L-Tryptophan	9618.34	21781.9	8435.16	9782.18	16790.7	9584.36	7598.62	7985.63	6495.2	11117.9	8399.22	10771.2	31286.8	38825.2	21266.9	30884.4	38895.7	26315.9
(M+H)+	182.081	283.405	L-Tyrosine	19026	51012.5	14950.9	25019.7	44978.2	16828.5	24564.3	21309.2	13766.6	30537.7	18302.3	33716.7	87154.5	96411.7	54978.1	69145.3	132454	72509.1
(M-H)-	116.072	284.046	L-Valine	9578.59	20740.8	10045.8	8586.71	16742.1	11299.6	13138.1	9858.09	9724.74	15594.1	11604.9	18613.1	68619.9	72044.3	38783.2	57818.1	90061.3	51514.6
(M+H-2H2O)+	239.186	38.581	Lys-Lys	5427.94	4506.73	1349.6	2673.4	5476.4	4592.99	3981.77	2428.02	2398.81	3345.39	5241.29	2305.49	5967.7	4988.63	6265.96	2892.22	7772.18	6519.77
M+	247.158	396.743	Lys-Thr	2886.7	2626.53	2341.7	1614.82	2979.99	2204.1	1859.56	2396.77	3190.37	2886.34	2437.88	3082.96	3349.32	3713.49	2942.07	2315.78	3512.2	4242.42
(M+H)+	246.181	508.388	Lys-Val	48603.6	77210.9	44340.5	43524.2	56459.9	58926.6	49273.6	40076.3	34721.2	53478.3	46540.8	51065.9	51603.8	69881.9	57431.3	36197.9	79858.5	58481.9
(M-H)-	115.004	388.076	Maleic acid	111231	107741	98108.8	87632.6	111587	105955	77052.1	60816	72339.5	87999	70288	58551.7	50824.6	78142.2	74977	63062.1	60618.6	63933.5
M-	344.134	253.162	Maltitol	4111.64	11081	5840.53	5825.79	9281.05	3050.63	7724.14	1051.36	2477.4	7199	2406.44	3796.77	4748.22	15705.2	10000.9	10715.6	17179.8	18225.5
(M+H)+	829.284	487.117	Maltopentaose	6757.32	7900.11	3466.42	3756.79	5091.42	2779.57	1916.55	2783.42	3253.45	2632.01	2882.79	2941.84	1864.38	3739.97	3455.3	1829.08	2208.86	2275.94
(M+H)+	505.177	431.928	Maltotriose	215296	248915	125323	107843	163558	100592	105858	74284.4	118752	80649.5	100408	82135.6	60581.4	114918	91076.3	71678.2	62770.6	59295.2
(M-H)-	503.159	432.681	Maltotriose	380340	529442	302472	243024	294440	197557	220804	149588	225580	158279	231632	159559	120915	249098	186598	151436	128927	116180
(M-H)-	549.265	356.613	Manumycin A	2464.06	8239.1	2402.52	4913.45	6785.37	2267.81	1367.09	2057.34	1522.42	2520.24	1864.91	4031.97	4687.45	5880.17	3504.24	4031.83	5238.3	2535.69
(M+H)+	127.07	174.651	Melamine	21953.4	6410.02	4452.18	4365.39	4206.81	4280.06	5063.69	6320.45	6679.01	702.832	5242.43	6806.52	5406.86	3264.88	2297.14	4407.11	7554.08	5369.06
M+	246.17	221.634	Mepivacaine	11359.6	24975.7	30493.1	27820.2	26608.8	21349.9	29367.7	20530	21285.3	49625.2	23362.6	43745.9	63528.9	81241.9	37950.4	93620.7	79499.1	53928.2
(M+H-H2O)+	180.101	213.866	Metanephrine	4761.5	6221.44	5317.44	3645.54	2901.51	6895.2	3137.68	4264.85	2866.42	3234.48	3345.56	4136.84	6717.9	7412.69	4214.78	5859.65	17850.9	6947.9
(M+NH4)+	134.081	329.768	Methyl acetoacetate	22890.8	18997.3	11002.4	19883	15261.7	18345.3	15059	21902.9	16438	18834.9	24677.1	27523.2	21487.6	14881.9	17215	26942.1	15156.6	21334
(M-H)-	117.02	63.806	Methylmalonic acid	13303.3	13872.9	28005.3	18862.2	9623.01	13402.5	26701.7	12086.3	18417.4	20368.4	16250.8	20187.5	42302.6	43560.2	37830.4	35091.5	58791	48619.3
(M+CH3CN+H)+	395.24	376.491	Methysergide	6606.84	10787.6	2957.44	2723.4	5272.54	2587.75	3244.53	2319.43	3616.81	4418.17	2822.73	3054.14	4368.69	5908.34	4094.1	4531.2	3678.09	3275.02
(2M+H)+	297.156	354.383	Mevalonic acid	21669.9	35594.3	28619.3	42806	31684.2	10250.2	11786.7	9244.28	15852.3	17601.7	14432.2	17548.9	8920.41	16661.2	16090.2	10965.6	10789.2	8629.72
(M+H-H2O)+	337.274	37.797	MG(18:2(9Z,12Z)/0:0/0:0)[rac]	37459.7	49074.4	45385.3	37744	51182.8	40871.2	39721.1	57272.2	47344.1	51546.4	39240.5	57004.8	117693	105985	87176.3	113149	164745	113324
(2M-H)-	501.191	370.633	Muramic acid	8980.98	9694.9	7460.54	5875.17	8688.07	2028.36	4508.06	2358.21	3835.03	5383.12	3139.83	5307.94	3419.64	4719.25	7126.82	3242.77	4815.61	4841.44
(M+NH4)+	246.243	70.0675	Myristic acid	1426.52	2191.43	9714.1	1356.61	25235.7	1682.24	41307	2347.06	36278.4	32659.1	2009.11	14197.1	1930.41	16648.9	1735.07	20158.4	28103.6	23540.8
(M-H)-	227.2	43.867	Myristic acid	19494.6	15489.2	25490.4	33273.2	27642.3	21739.9	15496	16879.1	21958.3	23709.5	37905	23004.6	24269.9	25626.2	25424	28611.1	63016.5	21738.8
(M+CH3CN+H)+	232.14	352.405	N-(omega)-Hydroxyarginine	5026.97	8064.06	5082.35	6800.28	10085.9	3432.41	5895.33	3994.6	2708.97	6933.06	2637.55	6905.56	11886.2	14106.5	8397.14	12292.9	17967.3	10796.3
(M+H)+	217.129	350.375	N-.alpha.-Acetyl-L-arginine	24812.1	42525.2	30874.6	27023.6	60504.1	13434.6	22889.6	13967.3	13649.3	23798.9	19131.7	25074.5	52088.9	60223.2	42549.5	35590.2	55628.5	45113
(M+H)+	189.123	369.081	N.alpha.-Acetyl-L-lysine	13879.2	20597.8	11162.8	5705.15	20829.8	5656.69	11914.1	8056.65	8835.29	7179.8	9509.39	12184.1	16125.5	30284.2	19837.5	10786.5	28126.4	22188.2
(M+H)+	189.16	515.893	N6,N6,N6-Trimethyl-L-lysine	370083	382920	179272	240860	395189	308591	223957	211334	156580	292158	228200	200968	229522	338554	272203	292263	396904	280089
(M+H)+	161.128	512.548	N6-Methyl-L-lysine	28852	35751.2	22793.4	21654.8	25059.4	17942.1	21714.7	15901	17555.5	23573.9	15784	16124.6	18941.2	21368.3	18785.2	14980.8	23624.8	18608.4
(M+H)+	305.098	426.846	N-Acetylaspartylglutamate (NAAG)	20508.3	27498.1	25410.9	28768	26450	28800.6	19621.8	17829.5	15311	28363.2	18755	27067.1	57178.6	70493.3	36322.5	55974.5	84409.6	64794.2
(M-H)-	303.082	427.689	N-Acetylaspartylglutamate (NAAG)	26773.8	34947.1	23249.8	23424.9	30927.2	28591.7	23150.7	19478.1	20537.8	24563.1	20454.9	25770.2	51401.1	59887.2	43529.9	51091.3	72702.3	61030
(M+CH3CN+H)+	186.16	349.438	N-Acetylcadaverine	96135.9	131504	62018.5	114019	195511	28792.3	56685.2	31513	42255.4	69572.6	39911.4	42592.7	22046.9	57865.8	88880.2	31126.5	37704.1	23460
(M-2H+3K)+	336.077	418.705	N-Acetyl-D-galactosamine	1859.82	3542.55	1257.86	1069.22	1456.13	390.104	1558.05	1222.85	854.97	1098.8	401.33	1201.75	1566.51	1134.66	970.256	1234.11	971.76	1031.01
(M+H-H2O)+	204.086	414.423	N-Acetyl-D-glucosamine	12755.9	24420.1	11704	12326.3	22144.9	12493.1	8661.55	8220.43	5732.1	9557.41	7453.32	8280.96	10114.5	18218.9	12548.9	8733.11	14419.6	10327.9
M-	221.092	217.391	N-Acetyl-D-glucosamine	1590.05	1456.17	9124.87	1065.13	9549.24	959.36	7807.81	722.714	7937.11	859.039	1267.09	1303.4	5229.07	4854.45	2480.61	3449.55	3088.4	3578.4
(M-H)-	300.047	423.157	N-Acetyl-D-Glucosamine 6-Phosphate	7650.34	9366.09	6306.86	6988.67	9783.29	3637.32	4691.96	3557.27	4408.27	4058.88	4432.44	6954.62	5441.46	8229.73	5336.71	6956.9	6789.05	6550.08
M+	383.133	442.732	N-Acetyl-D-lactosamine	5472.59	2788.17	4741.68	4514.4	5386.12	4448.54	7193.61	4783.96	5552.07	5852.48	5095	3960.25	4024.5	2991.56	5578.07	3445.94	2163.3	3910.4
(M-H)-	130.051	243.838	N-Acetyl-L-alanine	24914	53250.2	997.729	16122.2	40455.6	25684.2	24214.8	19758.8	18063.6	41746	834.99	48089.5	3115.01	5712.02	2206.3	4479.13	4506.49	6104.17
(M-H)-	174.041	378.864	N-Acetyl-L-aspartic acid	18716.4	32677.3	20477.5	16234.6	41040.7	19296.8	19471.4	16959.2	11335.5	28874.5	13446.2	30100.7	75250.2	69683.5	54042.4	56661.6	75893	58417.9
(M+H)+	198.087	300.329	N-Acetyl-L-Histidine	20938.3	16402.3	72323.8	50152.6	37066	39151.9	54880.3	26126.1	11207.2	22636	14191.3	19574.3	25012.1	31361.6	34474.3	40605.3	49519.4	68268.2
(M-H)-	196.072	299.62	N-Acetyl-L-Histidine	6386.47	5162.53	11360.7	7692.36	9895.82	6244.06	7628.59	3809.54	1879.99	3776.9	2343.55	2697.87	4990.71	6903.75	5816.27	6742.62	8602.53	10522.5
(M-H+2Na)+	268.052	308.796	N-Acetyl-L-tyrosine	1460.83	1518.47	682.397	937.913	501.96	2538.64	914.318	1396.61	675.562	847.988	2447.74	1315.27	1200.55	1694.68	1273.6	1384.66	6786.67	1612.88
(M+CH3COO)-	280.102	368.163	N-Acetylmannosamine	326.048	997.655	476.707	973.938	1476.65	807.794	494.953	372.139	381.427	1999.21	652.24	1844.4	4730.55	5608.31	2983.16	3290.92	1576.24	4143.04
(M-H)-	308.097	358.478	N-Acetylneuraminic acid	5303.01	9110.47	4943.4	4718.96	5282.25	4622.79	4643.89	3803.9	4740.62	7319.95	4795.8	6397.13	12747	23573	12495.5	16540.6	30027.1	19709.8
(M+H)+	131.118	310.715	N-Acetylputrescine	3187.84	5241.92	3282.01	4093.77	6946.43	2954.66	3740.38	2459.22	2403.35	4169.24	2372.14	3680.2	3942.36	5285.06	5083.8	2813.7	5207.36	3693.51
M+	232.08	367.368	Nalidixic acid	1359.49	1992.34	1280.36	962.402	1698.99	1377.15	931.992	1063.38	986.684	1318.04	1011.34	1125.1	1883.58	2949.42	1770.92	1022.26	1494.8	966.752
(M+CH3CN+Na)+	336.087	367.033	Naringenin	4138.82	2999.18	3028.92	2331.28	4028.86	4075.83	1928.81	1793.46	1440.87	1970.74	1958.87	2452.61	4209.54	3974.95	3856.56	3314.46	3922.01	3497.87
(M+CH3CN+H)+	218.081	42.687	N-carbamoyl-L-aspartate	841.768	1163.92	1070.96	935.322	961.538	803.089	689.611	673.563	680.982	871.948	965.374	1365.12	459.52	1429.53	1212.86	1070.75	1123.49	1692.7
(2M+K)+	389.131	406.222	N-Carboxyethyl-.gamma.-aminobutyric acid	1832.95	1194.53	1380.54	1406.1	2194.09	1404.11	1281.95	1483.3	1578.28	870.323	432.206	1733.3	1323.92	1828.81	1173.59	838.993	948.72	987.958
(M+H)+	203.15	496.2	NG,NG-dimethyl-L-arginine(ADMA)	149598	169601	82345.2	111627	132218	97760.2	112101	99185.2	49250.6	30497.2	91118.7	101625	69057.9	149237	107826	54138.4	224350	113637
(M+H)+	664.118	416.627	Nicotinamide adenine dinucleotide (NAD)	2265.01	2779.58	5155.02	3111.54	5106.33	5805.88	5957.35	10839.9	3832.47	8240.14	7558.56	5477.5	3522.76	2898.62	8263.51	2360.5	1656.24	3312.54
(M+H)+	744.083	473.576	Nicotinamide adenine dinucleotide phosphate (NADP)	2384.06	2838.93	2635.86	2936.03	3186.63	3473.52	2251.22	3840.22	1956.39	2776.51	2627.1	2174.23	3930.09	3666.29	2895.25	2370.23	3081.1	2987.76
(M-H)-	333.057	258.654	Nicotinamide ribotide	1086.95	2101.11	716.009	635.538	1267.65	435.019	1616.97	387.347	585.202	1389.7	436.904	398.161	553.36	1853.6	3561.36	1182.91	1987.23	3405.9
(M+H)+	152.107	197.994	N-Methyltyramine	263650	100792	137817	74141.4	3861.38	195827	124612	69277.7	32712.4	114825	64981.6	5484.5	13576.3	21431.1	183182	308364	13984.6	73011.1
(M-H)-	297.242	43.871	Nname,cis-9,10-Epoxystearic acid	8805.26	8883.4	8879.57	10752.9	7675.17	9358.64	21010.4	7480.98	7482.72	11504	14319.5	10447.7	36065.7	16256.8	10773.5	14820	15490.3	17152
(M+Na-2H)-	235.009	426.359	Nname,Clofibric Acid	2294.36	7058.65	2310.08	7912.03	23292.9	3720.5	3283.74	2065.79	2452.47	19034.8	6070.75	18312.5	17830.5	21842.8	14587.2	15347.9	5961.18	13476.7
(M-H)-	339.198	616.625	Norethindrone Acetate	41544.5	79887.5	74727.7	76322.3	33508.3	77777	35390.7	80575.5	78540.8	77521.6	89644.5	73332.8	64809	80227.4	80739.3	58550.9	75072.4	82554.4
(M+H)+	169.076	43.576	Norharmane	87728.5	177910	83080.4	75204.5	112033	110579	74475.9	58836.2	102591	72270	59580.8	95453.8	222949	371823	181909	232093	384736	184251
(M+CH3COO+2H)+	196.096	43.621	N-Phenylacetamide	5007.57	5819	5440.39	7507.65	7323.09	3711.27	5196.86	3281.94	3050.83	6872.95	3249.02	4900.44	13195.7	14725.7	9898.14	12372.2	8783.38	8738.26
(M+CH3COO)-	288.08	329.48	N-Tris[hydroxymethyl]methyl-2-aminoethanesulfonic acid [TES]	4791.7	2377.61	4326.75	4849.68	3406.08	3079.62	4114.81	2400.05	2731.69	3739.28	3172.35	4791.45	6234.41	5378.88	1004.23	3738.91	3678.83	5191.81
(M-H)-	455.351	39.476	Oleanolic acid	2913.21	1533.09	3967.46	4980.37	6637.73	14400.1	14833.5	33456	16956.5	20654.8	5811.37	4448.56	12340	8289.53	6272.64	13145.3	97791.3	10073.6
(M+CH3COO)-	258.037	451.276	O-Phospho-L-threonine	11223.7	10670.4	8933.45	9430.02	12805.7	9891.39	7529.03	8638.66	9680.82	10310.2	8171.33	6811.17	7126.19	9289.48	10613.3	9455.5	8710.38	8768.51
(M+Na)+	155.081	178.981	Ornithine	9795.17	17299.7	2627.09	9720.06	39610.8	3245.06	5240.53	3799.45	4479.6	5471.19	3880.74	2319.27	12388.7	11135.9	11645.1	9654.33	11674.9	9882.94
(M+CH3CN+H)+	386.248	360.304	Oxyphencyclimine	11339.2	12847.7	3577.74	8483.79	18189.1	7570.58	8321.34	7952.94	7263.94	10241.8	8554.33	8466.94	8715.15	10471.8	10319.9	8286.44	8710.32	11186.9
(M-H)-	255.232	43.856	Palmitic acid	359205	500678	599139	695272	557982	508019	478454	412978	542243	528200	805454	534937	795903	754495	489932	891105	503277	901922
(M+H)+	220.117	260.932	Pantothenate	6949.44	8121.72	7732.46	9405.37	18263.1	13708.9	7959.39	8878.98	5164.35	11581.8	10729.7	11732	11028.9	11755.2	13581.8	11031	12527.7	11099.8
(M-H)-	218.102	260.995	Pantothenate	13798.4	11708.7	11047.9	9468.81	23186	14857.4	7893.34	6971.96	5455.91	12884.7	9677.23	9514.73	13117.2	22330.3	14138.9	18419.7	14591.9	12465
(M-H+2Na)+	778.538	128.95	PC(16:0/16:0)	53995.9	44834.7	42779.1	43277.4	50130.8	49676.9	50930.2	33194.8	33801	41671.8	38722.6	31693.3	34649.7	35676.3	44945.4	58278.2	25577.7	36370.3
(M+H)+	237.123	39.92	Phe-Ala	2372.51	3638.51	4029.38	19061.4	6804.32	14746.6	3794.03	23181.4	9959.44	11913.7	5283.04	9059.54	72158.4	90369.1	28902.1	72717.7	41643.3	31412.6
(M+H)+	223.107	217.054	Phe-Gly	4566.74	4408.19	2081.44	3618.94	4348.01	2119.79	2062.82	2335.49	1969.65	1846.37	2994.31	4253.57	18057.1	11372.9	8998.72	9228.77	7640.82	9702.16
(M+CH3COO)-	237.087	262.598	Phenacemide	1133.86	1089.7	975.231	1398.05	1723.79	1281.39	1404.33	895.747	708.422	924.048	887.307	1557.05	5464.2	3730.29	2602.24	2904.53	6106.77	4297.01
(M+H)+	263.139	219.202	Phe-Pro	2174.44	1825.12	1054.19	1178.87	1535.3	1740.56	1466.86	869.848	1167.62	1718.77	908.678	1647.98	9015.82	7669.04	4333.48	6253.92	8290.24	6897.32
(2M+NH4)+	522.256	211.299	Phe-Ser	2081.48	3860.97	1156.03	1778.32	2152.24	1859.43	1143.06	1263.87	1476.33	1548.6	2141.45	1442.49	3050.68	5429	2810.09	5147.53	4357.88	2254.55
(2M+H)+	657.289	249.777	Phe-Tyr	828.536	3801.84	1555.38	1844.47	2169.1	1185.6	716.72	643.609	1033.85	1362.81	710.6	1341.33	990.48	1939.64	663.411	1177.64	649.019	650.301
(M+H)+	212.043	423.629	Phosphocreatine	17155.5	69969.2	19374.8	16424	42487.6	22254.2	16207.1	151358	29088.1	28708.3	35902.1	35446.2	31161.6	15646.1	24161.9	9499.04	6668.48	10939.1
(M-H)-	210.028	423.794	Phosphocreatine	1155.55	5611.9	2224.3	1605.15	4158.83	2617.65	1974.99	14678.1	2835	3326.87	4720.1	3868.73	3160.5	1336.86	2707.44	1344.69	697.039	1313.44
(M-H)-	166.975	440.969	Phosphoenolpyruvate	18285.6	42485.2	33557.5	23617.6	35187.7	46922	34645.1	32803.1	37146.3	48014.4	45549.9	49516.1	20181.3	35887.5	41520.9	23947.5	31918.8	32088.6
(M+CH3COO+2H)+	217.056	121.686	Phosphoglycolic acid	9458.29	16265.9	12485	14964.6	13743.2	6530.5	4547.45	6844.66	2383.91	9952.09	6701.49	10437.7	5837.71	2668.73	8273.84	6318.77	6530.08	18961.2
(M+H)+	184.073	455.824	Phosphorylcholine	1.15379e+06	951043	789234	759158	1.04017e+06	1.15874e+06	673375	654530	750012	763608	646613	796297	960754	1.12621e+06	702126	790452	1.01165e+06	819959
(M+CH3COO)-	242.079	452.13	Phosphorylcholine	5968.1	6864.47	4207.14	5079.7	4941.27	4173.9	4584.8	3482.77	4385.84	5323.09	4169.6	4993.21	5823.44	7664.63	3750.4	7133.56	8189.53	5414.12
(M+K-2H)-	282.12	316.244	Pinacidil	3840.87	5179.89	2618.18	3968.17	5477.77	956.061	3037.39	1485.04	2135.17	4963.61	1389.25	4190.18	2150.86	2588.21	3414.27	2566.76	2074.28	2373.5
(2M+Na)+	541.335	262.887	Primaquine	1562.29	1157.7	201.105	497.068	790.816	476.177	604.289	429.782	223.985	767.786	327.719	674.687	3227.99	2562.85	1201.59	2667.46	2558.63	1411.98
(M+NH4)+	204.134	305.145	Pro-Ala	36045.9	68969.7	29542.7	28039.6	39756	47758.6	39196.8	33295.2	26755	49881.9	26452.7	35750.9	49046.7	70242.9	43064.2	52418.5	120781	61408.8
(M+NH4)+	247.14	445.978	Pro-Asn	43751	34624.1	66429.2	40783.6	37934.2	46895.6	24257.2	122586	37953.2	19843.8	17019.1	7515.83	17413.6	115803	20685.2	16474.8	86867.2	17919.9
(M+CH3CN+H)+	286.139	401.132	Pro-Glu	1765.63	2601.66	1608.51	1408.72	2771.54	4242.01	1450.34	1959.83	2369.28	1049.47	2459.56	4603.22	10457.5	9689.03	10750.8	23029.9	15375.8	7746.89
M+	246.108	244.089	Pro-Met	7996.42	12590.8	10427.9	10325.9	10189.3	9032.22	6976.67	6231.92	6255.45	11624.6	8776.9	9926.8	7221.93	8690.14	7279.37	5297.82	7038.83	8190.32
(M+H-H2O)+	267.128	281.498	Promethazine	19690.9	80704.8	13830.3	75688.9	74648.4	2721.28	18104.1	7092.82	4180.47	16517.2	4213.7	31401.3	13202.8	16705.5	25134.1	6601.52	7620.14	16350.8
(M+CH3CN+H)+	304.162	433.269	Pro-Phe	3841.3	7821.14	5272.39	5808.71	5697.21	5781.52	3295.3	4049.12	4732.8	6518.82	3972.76	8012.53	12033.8	10198.3	8514.59	11184.7	11859.5	9225.04
(2M+NH4)+	280.155	215.451	Propionylglycine	4033.5	5757.31	3621.12	6812.26	3869.38	4290.03	5470.34	3330.24	4948.03	6970.68	2436.51	2079.74	5536.91	13380	8325.58	8706.49	26485	9436.3
(M+NH4)+	357.25	511.13	Propoxyphene	822353	826102	516687	612074	708746	506478	464119	413340	433104	550817	396397	440666	458802	542655	568684	455693	429578	455548
(M+CH3COO+2H)+	263.123	433.474	Pro-Ser	18294.6	9870.31	6580.6	10479.2	12905.7	5137.86	7531.69	8076.37	9326.18	8204.5	8125.5	6637.87	8202.98	10793.3	7425.89	7124.11	6439.52	8480.86
(M-H)-	333.205	120.91	Prostaglandin B2	873.8	965.436	1401.51	2651.29	2929.81	2742.03	806.983	857.203	1648.64	1657.36	2452.79	2633.19	6424.45	8601.2	3494.62	8331.22	10487.9	7788.89
(M-H)-	351.216	121.228	Prostaglandin E2	2115.37	3691.82	5813.61	11418.8	12487.2	11506.5	2155.91	2583.6	7525.51	8091.39	14017.4	13165.6	34280.9	41159.6	18855.7	36611.8	44115.3	36413.8
(M-H)-	351.216	91.986	Prostaglandin H2	5048.27	8988.76	13184.9	27992.5	20084.9	35606.8	5034.57	6808.84	27461.2	13920.3	23479	42146.8	67284.1	175997	82999.4	97332.3	64389.8	169423
(M+CH3CN+H)+	343.173	185.296	Pro-Trp	1574.71	4313.97	1345.93	2568.74	1859.25	3728.03	1848.97	2163.3	2157.46	3050.56	2923.16	1821.2	1352.73	2537.04	1539.12	2239.53	2651.85	1824.71
(M+CH3CN+Na)+	342.14	432.019	Pro-Tyr	23938.1	25724.5	13489.9	11995.8	17931.2	13405.3	11516.6	9144.72	12452	11363.6	10959.1	11626.6	12042	11207.5	9301.7	10482.8	8647.42	8550.54
(M-H+2K)+	291.048	443.736	Pro-Val	1535.2	1305.02	1341.08	1512.6	2237.14	1237.79	438.906	657.041	345.918	2291.87	1180.56	537.463	1607.15	1908.58	1513.75	1580.31	1708.7	2008.78
(2M-H)-	239.076	291.255	Purine	11421.9	21354.7	17067	28076	24214.4	16167.3	14451.6	14430.7	9522.81	16887.8	10894.7	11243.8	13492.5	22753.1	23313.3	9949.18	12831.5	20024
(M+NH4)+	90.0556	329.139	Pyruvaldehyde	50906	49523.1	50931	27240.3	38393.5	54685.1	52882.4	60964	60024.8	55523.2	55370.2	78738.5	62353.7	49090.2	59334.5	59408.9	42414	68724
(M+CH3COO)-	147.03	377.516	Pyruvate	16914.9	19686.8	24499.6	20532.6	21960.8	11956.7	25007.3	10440.3	12734.7	31035.7	16961.2	12799.7	12756.3	24951.6	34224.1	21874.8	24835.3	36301.6
(M-H)-	191.055	323.726	Quinate	2326.91	2776.25	5389.98	2960.08	5125.61	1764.04	8678.81	1518.78	2515.1	7396.78	2098.71	2020.32	1549.53	4033.33	8936.14	2790.13	5496.11	8107.04
(M+H)+	109.028	435.847	Quinone	24218.7	22724.2	16493.6	22745.6	28019.6	19153	16079	15931.7	16141.3	14699	9859.99	9702.58	16520.8	21801	19375.2	16100	9211.47	21246.1
(M+Na)+	527.148	356.009	Raffinose	24040.8	19418	11543.4	12311.6	10561.8	12384.7	9239.31	12815	16867.8	8097.79	21412	9347.7	14179.8	20893.1	13530.6	13886.7	13481.2	13483.2
(M+H)+	377.146	199.54	Riboflavin	6582.87	13080.1	5381.96	3654.26	5627.13	5931.62	6345.55	5708.89	2780.44	13047	9104	8925.71	13212.8	22878.1	13233.9	26063.7	16491.1	12687
(M-H)-	375.129	199.422	Riboflavin	945.329	1793.07	958.495	747.404	1114.16	785.244	738.501	634.274	651.479	1367.56	899.365	1034.53	1328.98	2420.85	1304.43	2597.6	2048.6	1358.24
(M-H)-	229.011	424.195	Ribulose 5-phosphate	98941.8	71750.1	61108.7	71610.9	101563	69944.1	50979.1	61008.6	46496.2	60150.6	35073.5	20391.2	76837.1	74209	97318.3	43611.8	51164.9	82255.1
(M+H)+	385.129	367.969	S-Adenosyl-L-homocysteine	17233.2	12339.6	7288.38	6613.51	8766.02	6937.22	4100.92	5853.47	7761.61	3701.56	4120.79	3517.82	5588.21	7706.51	5056.02	7146.65	17075.4	5020.95
(M+H)+	399.145	511.655	S-Adenosylmethionine	22768.6	69984.7	24914.4	23916.9	30484.1	27492.4	11311.7	26954.4	27890.7	29976.4	67785.1	14957.3	27380.2	45200.3	69812.9	10521.2	32957.7	20574.9
(M-H)-	88.0418	328.976	Sarcosine	84369.9	86120.1	59854.3	71820.3	88886.1	61282.4	66674	67901.7	72612.5	70322.3	63618	70071.3	69903.2	62318	77041.8	56984.1	55503.9	64685.3
(M+H)+	238.093	175.31	Sepiapterin	630182	774667	787572	321372	492482	1.11831e+06	177161	216996	270551	211186	236591	90854.8	381101	409913	244981	185785	386385	873564
(M-H)-	236.078	175.655	Sepiapterin	315744	394350	379848	143440	222340	562015	72139.3	111863	101693	115793	101975	47599.4	175033	196989	135256	88776.3	214707	539903
(M+H)+	177.087	86.8995	Ser-Ala	4309.37	4294.77	4278.71	5592.37	5268.17	3940.56	5114.98	12066.9	13150.7	8927.21	3655.81	9282.75	106446	108880	55605.6	102415	83064	56838.3
(M+H)+	262.151	403.708	Ser-Arg	11111.9	9776.15	8019.95	9508.04	22153.4	11784.9	9194.39	10445.9	10359.1	9216.64	9111.36	11554.1	11338.2	8241.41	11779.7	15385.5	10098.5	10012.4
(M+H)+	207.097	120.147	Ser-Thr	3046.96	3885.07	2667.24	3834.46	3412.14	3770.23	3332.15	2924.56	4568.27	7986.19	4697.3	5862.51	34577.8	36401	21768.1	41387.1	15183.1	19398.9
(M+CH3CN+Na)+	510.139	367.257	Sissotrin	9840.03	20139	14960.5	5936.73	19591.9	3669.86	9941.49	8674.87	3128.39	9291.65	3311.18	5212.5	6331.85	9063.19	13149.6	2210.59	3765.06	11233.1
(M+H)+	298.097	72.368	S-Methyl-5'-thioadenosine	498039	480136	265626	174160	257444	261276	92239.2	159844	100410	95320.1	130403	67722.8	125966	104099	75629.3	104215	254290	158571
(M-H)-	296.08	68.874	S-Methyl-5'-thioadenosine	7382.24	8121.83	4829.13	3626.43	4814.39	4827.29	2774.88	3312.13	2268.14	3646.93	2889.84	2694.18	3084.53	2987.05	3097.91	2447.99	3920.44	3814.24
(M+H)+	216.063	374.411	sn-Glycerol 3-phosphoethanolamine	13435	9497.97	7755.2	6897.83	11154	12642.4	7111.67	8186.52	8036.82	8628.7	8613.93	8826.08	11894.8	14798.3	12460.6	12188.9	14381.8	9677.12
(M-H)-	214.048	375.157	sn-Glycerol 3-phosphoethanolamine	43168.4	24130.2	20293.6	25415	35918.5	37241.3	24993.3	26824.4	17960.5	25795.8	20338.5	22876	30057.8	43343.7	33369.6	43037.7	33703.1	29251.7
(M+H)+	731.606	142.615	Sphingomyelin (d18:1/18:0)	23631.6	60160.3	15603	54726.9	19915.7	36538.6	17450.8	37478.9	47034	53618	40337.3	46913.1	13975	16648.3	38868.2	25763.2	25754.7	38632.9
(M+H)+	300.29	95.1705	Sphingosine	7944.13	7522.46	8314.76	5487.78	6088.69	17526.4	9736.52	10283.7	8636.62	11279.3	9337.71	13573.8	22510.8	27955.2	20843.3	16352.4	32009.9	38680.2
(M+H)+	667.231	471.485	Stachyose	33569.3	52754.5	14778.9	12933.1	19212.9	12771.3	10127.5	10063.9	16106.4	10154.9	16420.9	8988.83	6417	17496.5	10748.8	9301.57	8211.09	7517.75
(M-H)-	283.263	42.536	Stearic acid	160993	209434	363026	447584	278700	222056	318279	287126	424347	364826	610576	377704	310862	317370	248318	305288	193556	286959
(M+H)+	428.374	153.321	Stearoylcarnitine	11409.8	22875.5	11760.5	18580.3	31583.8	18624.1	19246.1	48741.4	20815.7	35137.5	19172.5	59891.8	160741	141860	98008.9	158783	100741	150617
(2M-H)-	235.048	328.83	Succinate	6350.33	6486.34	6925.38	6993.26	6729.38	5108.24	5668.82	4340.38	4207.56	6666.27	5275.03	5317.73	5248.33	5146.6	6991.82	4358.15	5318.75	5262.98
(M+H)+	343.124	349.856	Sucrose	21624.9	9301.53	4905.79	8869.59	6617.61	17133.2	3530.67	5467.91	8877.56	14294.6	15160.9	4652.42	5789.86	9565.18	5629.1	5561.96	9169.95	7025.76
(M-H)-	279.052	317.239	Sulfamethoxypyridazine	2062.8	3724.77	2869.31	2562.15	5884.63	949.123	1585.83	1495.78	1326.2	2115.09	1350.55	2263.81	4777.02	8771.5	4355.29	5143.47	4977.65	5111.93
(M+H-H2O)+	150.091	219.15	Synephrine	31646.9	26267.6	12587.5	9563.1	3076.22	11243.3	9966.29	7750.84	5426.57	7161.71	7136.79	1892.99	7683.66	7491.66	16685.9	27985.3	5511.29	21029
(M+CH3COO)-	540.05	417.259	T0901317	1488.65	1533.29	1669.98	1975.44	1412.94	2193.68	1324.06	2492.77	1380.39	2418.6	1961.72	2032.73	1040.05	1649.51	2687.18	1294.62	718.455	1904.84
(M+CH3COO+2H)+	432.246	277.336	Tamoxifen	6902.6	9356.88	1220.94	2575.83	2779.68	3408.43	1940.28	2591.67	2500.54	2804.95	4536.93	2745.91	3017.89	3368.85	2932.3	2729.4	4120.72	2569.05
(M-H)-	124.008	279.339	Taurine	5321.33	5660.68	7791.6	6139.93	10221.3	4572.85	8343.5	4864	4676.63	9618.9	6048.72	4975.66	5521.1	6850.67	9083.54	6397.59	6962.17	12627.1
(M+H-2H2O)+	480.273	136.886	Taurocholate	7780.8	6350.15	6506.02	11651.3	9066.32	4492.2	11469.9	4556.31	5571.2	12495.8	6203.39	14458.7	14890	14859.6	18502.8	22682.6	25382.8	12028.4
(M+Na)+	288.107	281.706	Thiamine	20932.7	101010	24647.4	102767	97569.1	3274.02	35223	7078.06	4377.64	34452	6249.83	48392.7	26833.4	33348.4	62041	12607	12949	32218.1
(M+H)+	276.167	386.006	Thr-Arg	24779.7	13945.4	14390.1	11761.5	16601.5	15522.2	13681.3	11895.8	15699	14183.5	14157.7	14915.5	10887.4	11771	9586.95	10346.3	29138.4	11079.6
(M+CH3CN+H)+	298.151	408.063	Thr-His	30917.8	25870.5	19247	19665	21829.3	29203.5	18152.6	25315.7	24488.6	32432.7	28199.2	25135.1	27085.8	27893.1	28163	24722.3	24140.7	32117
(M-H)-	241.082	102.614	Thymidine	7867.9	12845.5	12839.5	7961.19	6258.47	12107.1	18126	26397.7	15038.5	15405.6	13771.1	18438.2	35214.7	68197.5	28275.1	45077.5	80499.3	43193.1
(M-H)-	125.036	102.249	Thymine	56004.3	13066.2	2506.06	3497.43	4342.84	5177.31	6728.47	6516.27	5816	6210.48	6031.16	6551.66	10686.3	18517.3	9403.55	10932.4	23360	14270.9
M+	160.096	300.171	Tolazoline	56720.8	12495	3871.73	29980.7	7311.15	54132.1	5237.34	5764.05	30204.9	35703	49385.1	23169.9	15081.5	5379.54	10073.8	19681.4	6379.28	13274.3
(M+Na)+	293.099	429.151	Tolbutamide	88275.7	32415.2	5989.24	6082.06	8579.58	6715.89	8063.64	9258.18	44030.7	6873.5	6167.47	3809.9	5099.06	16455.2	7876.06	18870.4	6300.63	6164.03
(M-H)-	341.108	350.223	Trehalose	581459	874659	1.73871e+06	1.11313e+06	1.69831e+06	740999	1.75362e+06	439422	651614	1.89042e+06	838752	482329	420860	848476	2.08271e+06	1.16891e+06	1.35572e+06	2.89927e+06
(M+H)+	150.112	144.522	Triethanolamine	52441.9	31093.3	16055.9	15447.7	19197.6	14317.7	11912.7	16768.7	11458.5	8238.34	15079.3	18434	13214	10535	9009.23	10818.3	20509.7	44524.4
(M+H)+	76.0767	313.596	Trimethylamine N-oxide	3728.8	10889.3	7179.48	17079.1	19904.2	11812.4	5726.06	6508.59	3842.52	1988.68	5067.17	14587.3	5660.84	5881.33	2984.49	4213.53	7064.8	5679.79
(2M+Na)+	621.258	295.638	Triphenyltetrazolium	801.648	486.35	132.404	193.1	709.081	473.477	65.0249	132.9	60.1934	124.99	67.0171	56.0585	109.059	121.587	0	53.6731	0	67.1069
(M-H2O-H)-	147.045	242.105	Tropic acid	4632.7	6193.85	4408.24	4839.92	5173.96	4328.92	5085.59	4955.35	4984.74	4527.75	4826.89	3043.82	8843.92	12134	6624.98	8635.64	15601.3	9223.48
(M-2H+3K)+	276.07	202.561	Tryptophol	11754.3	20582.3	20996.1	18750.8	17991	11536	3845.56	6765.79	7465.13	8268.55	5964.64	9600.6	16931.8	12652.8	16426.1	5342.03	15632.4	28498.1
(M+H)+	138.091	201.01	Tyramine	25078.3	33773.4	15444.4	18148.2	44186.3	24681.3	14661.6	13983.3	10224.2	13761	11298.3	18504.4	31195.1	30678.1	21921.5	26525.8	44681.5	35208
(M-H)-	136.077	199.815	Tyramine	609.293	783.841	523.542	467.217	1075.13	955.234	466.623	395.51	288.004	360.996	277.695	439.642	737.23	1021.14	673.101	773.422	1819.79	1093.97
(M+H-2H2O)+	247.111	243.79	Tyr-Thr	1536.87	3974.43	1779.08	2681.61	1179.62	1317	1955.02	772.175	853.647	2678.86	2183.53	2612.57	3233.62	3216.42	2501.41	2265.83	2551.06	798.964
(M+H)+	281.147	284.049	Tyr-Val	10516.8	18797.5	16027.1	18600.3	16488.9	15102.1	17523.8	14005.3	12086.1	16630.9	16164.4	15689.8	15159.8	17683	21595.5	16850.1	10461.1	15267.4
(M+NH4)+	584.089	427.272	UDP-D-Galactose	8073.77	6606.03	5633.21	4381.9	5809.99	7259.65	3451.14	3279.54	1062.9	4022.26	3608.64	4624.3	3901.85	8278.78	5967.19	7997.04	5073.32	6448.45
(M+H)+	608.089	415.046	UDP-N-acetylglucosamine	42610	62376.5	42436	48044.8	71146.8	43577.2	30035.5	24535.5	23365.2	34374.2	26824.1	29334	51358.6	79527.8	43490.8	46705	58346.7	52922.7
(M-H)-	606.072	416.333	UDP-N-acetylglucosamine	197382	348885	211071	211648	327917	249017	144480	97800.1	89900.5	179039	118462	142811	293533	416894	266113	311186	411511	288325
(M+H)+	113.034	155.635	Uracil	27851.8	34763.6	41196.3	46011.8	40816.7	29928.7	14378.9	13192.6	23294	17564.7	20200.9	14979.9	28970.9	20340.3	29789.5	42361	32457.2	21498.6
(M-H)-	111.02	155.48	Uracil	13161.1	14280.6	9952.17	15420.9	17359.8	9088.36	6525.73	8644.06	4911.76	7373.03	8448.44	5047.95	12758.1	14941.9	3207.45	14072.4	14077.1	5587.03
(M-H)-	167.021	311.751	Uric acid	29891	23207.6	42825.5	23134.6	20721.9	57375.7	13275.1	17000.4	21976	17768.7	22160.9	12006.2	22434	26938.5	17379	20512.5	44399.1	58263.2
(M+H)+	245.076	155.468	Uridine	14110.5	19725.7	17541.5	19499.7	19355.1	16726.7	7306.16	8240.76	9873.45	9200.8	8448.46	8060.96	15887.7	15684.3	14484.9	15445.5	15114.4	12708.4
(M+H)+	405.01	426.974	Uridine 5'-diphosphate (UDP)	6196.95	9965.32	7766.41	10743.1	8038.09	5538.69	5202.1	3913.06	3978.95	5884.01	7565.56	4157.77	6853.64	11087.4	6186.11	10170.6	7252.78	8312.99
(M-H)-	402.993	428.058	Uridine 5'-diphosphate (UDP)	53366.8	49663.5	40192.1	28140.6	49735.4	58006	34967.3	26031	23205.4	31116.5	30903.7	23804.3	29590	51907.6	45994.6	36438.7	28856.8	41343.1
(M+NH4)+	598.069	461.032	Uridine 5'-diphosphoglucuronic acid (UDP-D-glucuronate)	4803.3	5985.96	5669.63	5984.63	6394.83	4474.37	3247.03	2440.73	3569.39	4316.81	3481.31	4294.4	6208.3	10785.4	5324.99	5254.92	8199.35	6061.22
(M-H)-	579.025	461.408	Uridine 5'-diphosphoglucuronic acid (UDP-D-glucuronate)	58237.8	73974.8	53197.1	57846.3	65011.3	58780.4	36841.9	49759.9	31943.1	55210	52484.2	55502.7	76632.8	98614.3	68113.7	65624.1	68466.5	68537.8
(M+H)+	325.043	421.903	Uridine 5'-monophosphate (UMP)	44367.8	24576.5	29831.2	29788.9	45016.3	27861.4	18968	12420.3	19971.6	21663.3	11662.4	21573.3	32260.1	37196.5	19716.2	22491.2	27520.9	28739.2
(M-H)-	323.027	422.07	Uridine 5'-monophosphate (UMP)	100471	64783.7	73321.4	78823.2	109508	73518.9	51824.7	30425.9	48713.8	56365.8	32162.1	41390	73310.8	89493.8	45828.7	51486.8	62552.6	70617.2
(M-H)-	482.959	477.788	Uridine 5'-triphosphate (UTP)	2235.17	5842.66	2709.76	1914.73	3419.16	2848.33	3525.58	7083.67	5524.47	6917.77	6657.66	5330.17	2751.75	2633.16	6193.04	2589.85	1538.71	2984.63
(M-H)-	565.045	427.624	Uridine diphosphate glucose(UDP-D-Glucose)	124265	127457	109939	66964	108014	148358	88009.4	72734.4	72152	75962.8	76142.1	59956.3	99641.6	141447	113959	130960	94596.1	116800
(M+H)+	139.051	206.831	Urocanic acid	4242.8	4338.99	3270.96	2749.03	4656.92	2762.93	2345.22	2816.24	4231.4	2584.13	2516.88	2229.87	3510.2	3817.5	3543.88	2993.18	3078.17	3093.49
(M+NH4-2H)-	154.062	400.54	Urocanic acid	22759.6	20086.8	15040.6	19392.6	20854.3	19241.5	17332.3	28743.9	16717.7	21306.7	24731.9	19687	14393	16368.3	29626.1	23351.1	19669.5	19778
(M+H)+	255.14	367.072	Val-His	5415.94	6980.28	4080.02	5280.49	6445.15	2963.75	3508.74	1255.41	2630.33	1979.62	759.478	1900.1	4854.29	4605.29	1937.79	3979.37	5930.64	3372.2
(M+H)+	231.17	184.95	Val-Ile	17912.1	9470.78	6587.73	6257.86	6683.54	7604.67	6829.83	6522.09	7368.65	8061.88	9135.91	6569.44	15177.7	18163.1	12765.4	10878.4	18974.2	15620.6
(M+H)+	246.181	359.959	Val-Lys	6516.39	6236.27	4012.48	3579.11	6226.04	5928.61	4426.04	3637.97	3187.09	5568.13	3713.85	6879.35	10382.6	11871.9	7783.9	7170.07	15515.6	9310.87
(M+H)+	205.118	353.615	Val-Ser	9793.25	6701.57	3995.55	3805.85	5226.4	10157.5	3212.01	1505.84	9570.1	4131.85	10908.4	4416.63	6334.52	4785.87	5461.41	3478.78	6913.91	4472.28
(M+H)+	217.155	355.595	Val-Val	61838.1	108666	51691.6	56519.1	124056	22050.6	44222.5	18513.5	22146	70053.9	20664.6	78496.9	84950.4	82989.7	78707.6	71028.1	78715	70786
(M+CH3CN+Na)+	418.202	329.171	Vincamine	4592.76	5097.65	4721.3	5325.85	4757.8	3451.15	3365.98	3385.6	3605.58	4929.09	3338.82	1958.85	3181.45	3168.46	4222.49	2541.38	2446.38	3505.62
(M-H)-	151.026	207.811	Xanthine	1815.46	4706.03	4850.37	2143.56	3551.23	4236.74	4474.63	4694.22	1420.2	5825.32	4735.61	5044.49	17675.8	33118.4	13553.9	25418.4	60830.1	25267.8
(M-H)-	178.036	314.904	Xanthopterin	9223.67	11303.2	12618.2	8255.1	7481.81	18467.9	5000.52	8295.44	7751.02	6633.96	6264.73	5634.99	8813.99	9600.27	5695.29	6478.53	15404.5	16247.6
(M+CH3CN+Na)+	428.05	411.123	Xanthylic acid (XMP)	1120.34	1916.56	3818.63	2848.36	4527.08	2397.69	1942.06	1505.42	1173.68	1149.38	1206.1	1276.99	1218.09	1456.39	1634.61	1049.79	996.158	1077.8
(M-H)-	151.061	235.063	Xylitol	1087.74	713.125	959.458	898.43	939.532	1056.18	1064.78	692.44	976.059	1150.59	767.775	937.675	2790.57	3122.14	2030.73	2008.97	2981.95	2198.27
(M+K)+	344.086	460.121	zeleplon	11878.8	10973.5	8829.91	16553.2	13477.2	4840.59	4770.01	5334.12	7684.92	5862.66	4357.55	4716.18	4106.69	3282.33	3995.67	3824.3	1534.32	3591.19

## Sheet: Table S3
Table S3. Liver metabolomes of control and T3-treated stage 30-31 tadpoles.
Adduct	m/z	RT(s)	Metabolites	Control	Control	Control	Control	Control	Control	Control	T3	T3	T3	T3	T3	T3	T3	T3	T3	T3
(M+H)+	76.0768	308.551	Trimethylamine N-oxide	8041.74	6732.81	6278.4	4679.27	7004.9	2053.56	5730.52	39930.1	78597.9	88608.5	84661.4	69760.6	72197.7	135756	42101	52141	43258
(M-H)-	89.026	288.421	DL-lactate	53220.8	102325	31630	39899.4	61378.5	56054.7	56034.5	13246.1	45152.3	72652	88668.7	53693.3	36336.2	36172.6	31456.3	16865.1	63784.6
(M-H)-	93.0358	36.689	Phenol	3116.76	4451.3	3589.51	20538.7	3643.69	2843.39	4334.24	4218.28	10595.5	3416.73	4370.92	5148.03	3392.26	46150	6038.78	16436.4	43891.3
(M+H)+	104.071	355.594	4-Aminobutyric acid	6366.2	6682.1	8074.55	7966.59	7267.77	6820.63	8239.78	7326.64	7231.26	5783.24	6126.11	8273.18	6096.55	11423.8	3770.58	5970.37	7435.64
(M+H)+	112.05	182.669	Cytosine	35032.2	60898.6	43787.7	37034.6	41222.9	32988.8	30755.2	58755.8	54753.8	75881.3	88136.4	56647.6	37183.1	70270.7	33700.1	53258.9	49119.6
(M+H)+	112.05	226.268	Cytosine	75454.5	131208	18324.7	38729.4	34847.4	21092.9	17577.9	28803.3	99933.2	56626.7	50017	18298.6	60591	20759.4	48040.9	42805.2	39432.1
(M-H)-	114.057	296.111	D-Proline	103299	129832	75303.4	122476	159067	102964	82193.6	88749.7	149516	125407	120084	104389	97704.4	133756	125261	116754	90504.9
(M+H)+	116.071	296.028	D-Proline	832959	830510	770066	893488	1.11191e+06	787263	859622	805078	891391	773532	830482	916014	712541	969631	824850	820568	669671
(M-H)-	116.073	286.323	L-Valine	175735	143300	121007	160063	214223	179506	100789	130989	213011	206537	118186	140149	188946	223893	242230	179817	139986
(M-H)-	117.021	357.014	Succinate	141563	187999	129795	143461	171927	173074	131293	90510.5	116613	87024.1	140173	149839	79054.8	136918	117396	96459.1	85603.5
(M-H)-	118.052	346.269	L-Threonine	135613	106833	100986	162170	71912.2	151900	95915.6	130486	81738	152277	46801.8	80424.2	61124.4	89796.9	146920	154775	143986
(M+H)+	118.086	285.876	L-Valine	101301	121232	99647.5	124196	145282	122868	110891	78934.1	178890	141454	125450	127694	143140	149434	155457	161788	126551
(M+H)+	118.086	256.513	Betaine	96538.9	125563	357825	206244	271521	202226	240104	1.34599e+06	1.41418e+06	1.57887e+06	1.58567e+06	1.24397e+06	1.15472e+06	1.0091e+06	824653	1.35215e+06	752932
(M+H)+	120.065	337.146	L-Threonine	17403.9	22761.5	14060.1	25413.2	23250.2	28071.2	15493.2	14956.6	45743.9	22476.5	23635.8	22950.7	33009.2	20320.7	26606.7	29064.2	17724.7
(M+H-H2O)+	120.081	243.699	Tyramine	509349	594770	452712	585126	624285	568559	391951	664954	898610	773507	806145	739868	974567	700968	865730	893945	767539
(M-H)-	122.025	196.265	Nicotinate	11751.8	13654.4	13867.1	12437.3	13170.9	18332.1	12197.7	6889.06	6398.44	15450.3	6244.09	10314.1	14525.9	19225.2	6711.39	11628.5	6045.15
(M+H)+	123.055	63.487	Nicotinamide	1.73773e+06	1.82705e+06	2.01264e+06	1.91157e+06	2.17121e+06	2.1051e+06	3.35293e+06	1.36111e+06	2.5901e+06	1.72334e+06	2.4589e+06	1.68462e+06	1.65021e+06	1.51288e+06	1.03567e+06	1.54256e+06	1.41531e+06
(M-H)-	124.009	277.61	Taurine	262070	378281	190084	239047	283117	219319	193606	186437	199730	297628	126618	161050	107086	248565	244043	206682	154717
(M+H)+	124.039	196.129	Nicotinate	17539.4	26189.4	24460.5	24397.5	25203.8	33997.4	28820.4	12900.3	12327.6	28359.8	13520	21430	27591.8	38958.9	12001.8	21295.7	8929.67
(M-H)-	128.037	274.557	L-Pyroglutamic acid	202399	317291	100417	199689	254490	253505	123485	104195	141069	136418	108398	142455	137709	163110	140882	130622	96634.5
(M-H)-	129.02	338.982	Mesaconic acid	7408.2	14497.3	9824.27	10987.8	19742.8	10100.7	20754.1	12767.8	18322.4	38156.8	17851.6	19068.2	34340.1	9202.68	27293.9	26326.2	14582.4
(M+H)+	130.05	371.151	L-Pyroglutamic acid	113819	123213	89085.2	99956.5	115149	117659	101960	92462.6	115155	111666	116597	89479.8	84472.4	88939.5	97272.6	95443.5	78463
(M+H-H2O)+	130.05	357.14	L-Glutamate	234505	303837	207472	282563	322433	259721	265754	281728	570016	354224	492909	274140	348960	277051	341855	315176	270900
(M-H)-	130.052	261.843	N-Acetyl-L-alanine	344551	428007	298635	439323	457363	418348	273953	412461	2460.92	3757.6	413694	408516	530504	1746.18	5131.71	3210.62	426871
(M-H)-	130.063	329.797	Creatine	29480.7	16405.4	26856.1	29744.8	32656.1	32020.9	35089.5	14356.4	36404.4	22684.7	31049.3	19594	34408.6	32318	22515.8	28476.5	19155.3
(M+H)+	130.086	516.949	L-Pipecolic acid	158757	259350	135951	230206	274625	201859	179398	134043	261565	256768	229300	181942	206579	247251	213181	189048	203537
(M+H)+	130.086	75.457	.beta.-Homoproline	18539.7	29936.7	21809.7	26355.6	30109.1	22245.3	21004.2	14835.7	32104.2	22501.9	26424.3	17269.3	18920.2	18649.2	22247.5	15223.8	17881.2
(M-H)-	130.089	250.059	L-Leucine	918056	1.06423e+06	663627	1.01909e+06	1.05595e+06	1.04095e+06	645465	949852	1.59694e+06	1.31588e+06	1.2043e+06	931395	1.45902e+06	1.25204e+06	1.47992e+06	1.33804e+06	1.21637e+06
(M-H)-	131.036	338.695	Glutaric acid	36156	87153.7	32199.4	55038.1	43668.6	37638.8	34082.3	22423.6	42144.4	153935	29267.4	52353.5	78020.9	36008	35047.2	81117.5	45122.4
(M-H)-	131.047	362.455	L-Asparagine	40399.9	53189.7	35758.1	47306.2	55432.4	51163.4	39388.2	55407.4	67059.9	74651.1	54077.9	51353.7	56551.8	56126.2	58516.7	52650.3	46386.9
(M-H)-	131.083	510.165	D-Ornithine	28713.5	21904.2	16652.4	20784.6	24585	17555.4	17144.7	14467.2	46410.1	41247.8	23421.5	40201	37493	19931.8	19685.6	34561.3	19756.8
(M-H)-	132.031	389.239	L-Aspartate	78464.6	66882.4	43002.8	86539.2	59554.6	67657.8	59145.1	33282.2	88876.4	81296.3	48422.8	49914.6	42857.6	58353.8	82527.4	54378	59046.6
(M+H)+	132.077	350.026	Creatine	47743	18660.2	64846.7	46767	55612.9	52219.9	94962.7	29505.5	32942.3	20500.2	32458	27966.4	44272.4	29998	27315.1	36692	34423.4
(M+H)+	132.102	251.179	L-Leucine	963235	828733	527029	730758	912883	724139	635345	631724	990188	799120	737449	600867	890942	767251	883260	877367	763019
(M-H)-	133.015	379.41	L-Malic acid	700161	931314	865675	1.05149e+06	1.21759e+06	774065	748504	698326	1.01484e+06	549150	678444	714711	670316	724929	780310	805944	801261
(M+H)+	133.06	360.595	L-Asparagine	12409.6	16516.4	11717.1	18237.9	24434.7	17165.8	17530.3	16526.3	35149.5	26361.2	27323.2	15177.6	25634.4	15732.5	22715.2	25271	15766.8
(M+H)+	133.06	376.864	L-Asparagine	38172.3	21499.5	34657.3	35299.8	34365.9	59865.4	34488.6	40009.7	43963.5	20229.3	39855.2	39725.1	41850.8	50327.5	40659.4	37579.4	38492.9
(M+H)+	133.097	501.435	Ornithine	26412.4	56333.4	20025.5	33818.1	42369	30851.5	25535	16281.5	33020.6	36379.5	34302.6	44842.4	36940.7	38149.8	29668.4	39832.7	29076.5
(M-H)-	134.048	148.524	Adenine	1.09976e+06	741539	1.23368e+06	877721	1.30136e+06	936334	1.3794e+06	658105	1.9612e+06	1.60812e+06	1.80257e+06	949666	594383	842525	737184	1.05628e+06	677631
(M-H)-	135.03	329.55	L-Threonate	24425.4	40000.2	16517.6	32746.7	25529.7	18578.1	17207.9	21233.3	29740.2	32802.7	18351.8	23997.5	18784.3	31897.1	23537.8	25236.8	19565.1
(M-H)-	135.032	158.313	Hypoxanthine	359264	295925	319896	276324	372792	308572	279390	180663	382554	398685	293245	245455	286020	290623	176644	302284	212687
(M+H)+	136.061	145.247	Adenine	3.63939e+06	695894	4.26438e+06	2.45579e+06	1.96674e+06	1.17464e+06	2.06063e+06	2.01735e+06	2.79683e+06	2.79075e+06	2.45633e+06	1.81307e+06	1.61243e+06	1.65582e+06	1.44425e+06	1.80825e+06	992195
(M+H-H2O)+	136.075	286.788	Dopamine	146942	203130	99170.9	154633	158089	168690	114584	152124	249112	235306	225191	139625	265469	160472	229527	219815	181307
(M-H)-	137.024	36.6935	4-Hydroxybenzoate	18530.5	26360.2	18508	225265	23523.7	34416.8	28941.7	38444.6	100711	29386.6	26966.1	48567.8	45257.2	428271	39282.7	117956	416158
(M+H)+	137.045	424.327	Hypoxanthine	127543	188730	122679	160693	250565	196215	130476	126196	126431	169525	160780	144094	153459	208633	109604	154299	127293
(M+H)+	137.045	156.121	Hypoxanthine	880350	973996	998350	722718	1.54225e+06	1.19578e+06	1.09937e+06	507382	1.17455e+06	1.08082e+06	890222	920586	560822	1.39508e+06	543058	1.07659e+06	596922
(M+H)+	137.046	203.542	Hypoxanthine	1.07267e+06	1.72389e+06	1.0937e+06	1.08891e+06	1.24399e+06	948676	1.10077e+06	903506	1.5613e+06	1.25002e+06	1.17858e+06	1.32916e+06	949725	1444170	1.22647e+06	1.19119e+06	906018
M+	137.07	322.502	1-Methylnicotinamide	10621.4	12486.5	13028.3	13601.2	12579.8	11092.6	12923.1	13972.6	15438.9	16788.8	16700.6	21189.8	10821.1	21813.7	9219.26	12942.5	22052.6
(M-H2O-H)-	141.018	366.444	2-Oxoadipic acid	675154	812134	615964	735788	756229	612201	658199	676389	635659	863057	538248	838417	595305	900251	797942	707206	680030
(M-H)-	145.062	357.198	L-Glutamine	293395	380786	233157	313122	326904	281251	244156	301895	594265	402840	457758	299175	355749	329075	370132	355995	310117
(M-H)-	145.099	517.559	L-Lysine	85651.9	152933	67580.2	148004	161427	127062	99206.9	103350	153376	141853	124684	111629	106084	115565	135323	117025	106789
(M-H)-	146.046	370.958	L-Glutamate	316357	408419	237501	278829	339465	332863	259574	257119	300299	339469	293803	207789	203230	268323	258695	239984	206868
(M+H)+	146.117	360.197	Acetylcholine	15470.3	32063.3	15659.6	30381.5	23875.7	8039.84	15783.8	46275.1	54156.5	51636.6	40237.1	25979.2	22293.3	38018.3	33685.8	33185.8	22424.3
(M+H-H2O)+	147.043	287.265	4-Hydroxycinnamic acid	25328.7	38754.3	23735.6	29974.3	29393	34102.3	23917.7	32559.3	45484.6	45201.8	42429.6	27910.8	54557.6	37550.3	41672.6	39298.9	38559.7
(M+H)+	147.076	357.257	L-Glutamine	221896	313166	204918	272994	302597	246551	254972	260381	547356	340136	478391	267991	350289	269221	332525	312101	267117
(M+H)+	147.076	239.662	Ala-Gly	1338.42	3147.81	2058.78	2765.68	3165.95	2401.92	2115.31	2972.6	5364.24	3844.2	3582.43	2847.01	2921.22	2899.66	4556.45	2867.84	2458.77
(M+H)+	147.112	516.949	L-Lysine	261688	395700	235264	350356	420619	332467	269127	225190	404237	398261	329257	298500	312890	397724	381867	326607	285868
(M-H)-	148.044	273.312	L-Methionine	129097	146230	101935	124443	93867	125451	89783.8	111991	167342	138712	127863	65145.1	151012	148609	174301	147538	123477
(M+H)+	148.06	370.942	L-Glutamate	242983	301287	206871	236339	292258	258764	229039	197363	263431	260012	246307	218396	185528	211724	217564	210085	172679
(M+H-H2O)+	149.059	244.303	Phenyllactic acid	24775.3	33648.6	19946.3	29362.6	34692.6	23978.7	18164.8	26656.5	48411.7	39893.1	37653.9	32009.4	41184.2	40639.5	46252.2	46930.7	34168.7
(M+H)+	150.058	274.012	L-Methionine	234359	300072	191249	283373	325085	280984	196031	215848	420215	305011	293651	239687	333615	268155	389255	325829	257888
(M+H)+	150.112	159.567	Triethanolamine	2740.31	4356.21	6582.9	37126.7	20974.3	26608.7	79499.2	46119.4	57797.7	6680.35	8015.15	22603.2	4658.36	113962	13102.8	55210.7	16532.7
(M-H)-	151.026	200.331	Xanthine	167850	196180	95458.3	123550	148323	105467	107019	69299.7	140463	151462	110563	100690	103948	110057	81012.2	106598	87835.8
(M-H)-	151.061	223.131	Ribitol	7976.96	18374.8	20085.7	13087.8	22616.5	13295.6	14902.8	11799.7	14622.5	9280.48	18051.6	28409	9472.36	26761.6	6629.71	15971.9	13887.1
(M+H)+	152.056	416.986	2-Hydroxyadenine	32096.3	45399.7	10003.8	22242.5	17823.2	15342.5	8796	12518.1	24279.8	22042.5	24007.4	7577.5	22866	14979.1	23524.9	20084.5	12023.4
(M+H)+	152.056	213.68	2-Hydroxyadenine	17502.6	31183.1	12394.1	13639.3	10657.2	9544.7	11122	13058.3	30583.5	34346.2	19184.9	12439.5	24603.3	9634.57	25731.9	18541.7	15167.2
(M+H)+	152.056	246.21	2-Hydroxyadenine	90601.3	179228	55575.1	88914.4	56970.1	55322.3	45821	76456.4	180424	138581	87689.8	91145.7	127706	88136.4	147985	115591	82195.2
(M+H)+	153.04	199.333	Xanthine	8909.94	10353.4	5710.91	7320.79	7317.73	3796.82	7070.93	3340.92	6192.26	8807.05	6331.6	3610.13	5492.88	5031.6	3772	6237.07	4810.78
(M-H)-	154.062	517.334	L-Histidine	50574.2	73370	53347.4	109159	83915.4	63453.1	69449.9	61226.1	83551.2	113148	112740	99363.6	117923	108552	104998	114390	59073
(M+H)+	156.076	521.418	L-Histidine	193911	211166	179984	208486	185826	186516	333319	194445	192048	196708	204934	207870	190382	237195	198969	192459	195784
(M+H)+	156.076	496.422	L-Histidine	302191	561228	264892	149888	99240.6	366536	127068	188371	176978	123742	340450	272735	215761	144684	117471	91324.8	290285
(M+H)+	156.076	533.941	L-Histidine	238267	218665	179045	213236	187407	314876	201129	206627	184911	380353	225123	323241	290406	248760	208273	227512	340428
(M+H)+	156.077	571.788	L-Histidine	126420	278635	185291	220125	196367	221128	196630	268931	272186	216864	464767	194256	406771	251668	203309	194966	188686
(M-H)-	159.078	298.061	D-Alanyl-D-alanine (D-Ala-D-Ala)	62179.3	64598.2	76724.7	91787.7	78582	75359.7	59621.7	87810	114651	123031	148686	62883.7	97267.5	66099	121121	102179	96581.4
(M-H)-	160.062	382.759	DL-2-Aminoadipic acid	9111.54	6711.55	7726.56	6726.24	6719.53	8418.96	6261.35	5396.76	6813.17	15266	8070.76	6716.89	7465.74	5164.64	5880.01	8048.04	5879.54
(M+H)+	161.092	298.031	D-Alanyl-D-alanine (D-Ala-D-Ala)	22103.9	24281.9	34539.4	37025.9	32489.4	32851.9	31789.4	38391.4	50708.1	57629.7	76211.8	29504.4	50190.5	24677.2	48895.7	43275.8	41191.7
(M+H)+	161.092	72.643	D-Alanyl-D-alanine (D-Ala-D-Ala)	34415.1	66512.7	35910.3	56107.5	58360	89367.4	40830.1	57829.6	198362	89503.1	165000	57481.2	77137.2	58320.1	83461.8	118911	84158.8
(M+H)+	161.128	315.458	N6-Methyl-L-lysine	25505.3	26511.6	21679.3	30398.2	28114.8	20597.6	19751.5	22101.4	18733.7	22166.8	18089.1	24539.8	17399.5	23510.4	18735.5	16418	21540.6
(M+H)+	162.075	382.88	DL-2-Aminoadipic acid	18251.5	13219.4	17651.2	16094.9	14426.9	12688.2	14002.3	10479.3	11760	27559.6	16896.9	13204.5	15172.5	10228.9	8892.29	16090.7	9987.5
(M+H)+	162.112	337.457	L-Carnitine	896971	1.10313e+06	904114	961088	1.01063e+06	796462	1.11334e+06	1.0116e+06	940673	1.28749e+06	1.08767e+06	1.5363e+06	901059	989361	1.13129e+06	1.33463e+06	979253
(M+H)+	163.071	320.254	Ser-Gly	19450.8	20875.6	19402	22604.4	24733.4	20650.4	20810.2	25288	37821.4	29476.4	38395.9	27191.6	27396.3	36082.4	35174.6	31530.9	24864.4
(M-H)-	164.035	229.692	Formylanthranilic acid	1721.09	2992.77	1272.12	1622.61	1351.68	686.054	2264.23	4387.06	2700.83	8369.53	2636.33	4831.4	5377.77	8640.15	8267.02	5843.55	5242.11
(M-H)-	164.039	352.04	DL-Methionine sulfoxide	45736.9	47647.9	36874.3	48596.7	24420.6	43740.4	26729.2	16452.5	26933.8	23282.8	28383.7	30119	21882	26110.9	26263.2	24535.5	19436.3
(M-H)-	164.072	244.85	L-Phenylalanine	660287	713675	434210	804121	659259	677258	366788	751001	1.07058e+06	1.01534e+06	925093	693724	1.25617e+06	1.0713e+06	1.09917e+06	1.08413e+06	1.23167e+06
(M+H)+	166.053	353.028	DL-Methionine sulfoxide	65194.6	71905.4	57961	73520.1	42826.7	69753.6	45315.4	31233.3	40136	36969.6	57255.5	39848.3	38150.5	35082.1	48076.8	37519.6	28056.3
(M+H)+	166.057	287.034	DL-Methionine sulfoxide	29505	35572.7	23872.7	27707.1	26795.4	31001.1	19608.5	27576.6	41954	42755.8	37643.6	21526	45316.7	29864.4	38743.2	42086.4	37266.4
(M+H)+	166.086	243.831	L-Phenylalanine	968189	1.11679e+06	695861	1.0843e+06	1.10812e+06	1.06997e+06	676490	1.28009e+06	1.51782e+06	1.44375e+06	1.5836e+06	1.26307e+06	1.71096e+06	1.30112e+06	1.61665e+06	1.80181e+06	1.79309e+06
(M-H)-	167.021	301.554	Uric acid	70717.9	78617.3	56956.4	64388.2	96494	45652.2	57861.9	49051	58767.7	36711.8	27420.4	48704.8	11740.2	83458.7	57910.2	31283	48398.3
(M+H)+	168.065	104.322	Pyridoxal (Vitamin B6)	55025.9	80557.7	20487.5	36061.5	38367.5	65030.1	42140.5	25099.1	44147.5	35944.2	60845.3	8596.55	30170.8	72036.1	25411.5	23731.7	42765.1
(M-H)-	168.991	339.248	Dihydroxyacetone phosphate	979.575	1517.03	1004.32	1172.97	1567.73	560.034	1241.89	774.142	1349.16	2214.68	1311.96	825.752	901.648	866.003	876.667	1722.99	1134.28
(M-H)-	171.006	414.541	Glycerol 3-phosphate	222755	256085	166567	204615	337879	210739	199176	122100	160058	115301	140068	321400	100762	271538	109434	121957	149480
(M+H)+	173.02	413.504	Glycerol 3-phosphate	96321.9	111565	69997.2	87913.6	159967	92099.1	95065.9	50549.2	72834.3	48703.6	64452.4	136861	41598.5	127795	40858.1	51333.6	61325.9
(M-H)-	174.041	362.164	N-Acetyl-L-aspartic acid	19342.1	33584.9	27278.2	30575.8	17575.6	23424.5	25377.1	13091.8	32176.2	23871.9	48605.5	20816.5	30128.9	11465.2	12022.1	25415.6	16382.8
(M-H)-	174.088	377.511	L-Citrulline	10223.2	13956.3	8480.35	13621.1	9543.23	13038.6	9284.89	7646.74	10037.2	9547.52	11061.9	13361.4	10747.4	12115.5	9409.33	11483.8	8920.13
(M+H)+	175.107	283.111	Gly-Val	14037.9	15100.3	15318.6	17191.8	18778.1	11785	14559.3	18549	34673.4	31961.1	40519.7	13774.8	23636.1	17432.7	31891.8	25050.4	20816.8
(M+H)+	175.107	264.249	Gly-Val	37753.1	35111.3	59504.5	51361.4	64389.3	33613	56940.5	65139.8	104845	93293.2	133158	44627.5	70948.8	64415.3	111557	78212.6	60607.7
(M+H)+	175.118	513.999	L-Arginine	1.03134e+06	1.77667e+06	1.08363e+06	1.83983e+06	1.58139e+06	1.62315e+06	2.08055e+06	1.59364e+06	2.23857e+06	1.91134e+06	1.35049e+06	1.39746e+06	1.8362e+06	1.98355e+06	1.97522e+06	1.16999e+06	1.12083e+06
(M+H)+	176.102	377.472	L-Citrulline	53997.4	54515.8	32449.3	51445.5	52234.5	42817.1	42257.2	30032.1	32452.5	39204.3	34732.8	47752.6	29965	49929.2	29480.7	32598.4	27236.2
(M-H)-	177.04	139.755	L-Gulonic gamma-lactone	237441	60671.1	67522.9	45584.1	92426.6	245118	151990	50601.5	265853	80845.8	274510	37623.6	68076.7	121056	44004	128211	199837
(M+H)+	177.086	90.004	Ser-Ala	30601.9	31051.4	24130.3	36058.9	30123.6	46847.4	29498	35421.5	94412.5	52356	93374.1	39106.6	49322.2	28805.4	61037.6	47447.4	43460.9
(M+H)+	177.086	320.991	Ala-Ser	24879	24409.6	26626	26947.1	31470.9	25704.9	27548.4	34393.1	53154.5	47345.8	60759.5	27143.5	41992.5	29534.5	53321.5	40274	36861.5
(M-H)-	179.056	288.44	Alpha-D-Glucose	967697	1.30992e+06	1.02035e+06	910984	1.02278e+06	1.16275e+06	627589	556417	1.02495e+06	1.01106e+06	954218	706119	892425	737669	748721	825343	754174
(M-H)-	180.066	287.133	L-Tyrosine	599521	750067	412053	631696	604512	609621	382447	578701	869552	794212	757198	520112	919138	582504	774733	760476	674167
(M+Na-2H)-	181.009	366.449	2-Oxoadipic acid	66132.8	77829.7	62437	69086.6	68593.5	56762.5	65356.2	71187.4	61206.7	82229.3	50441.2	83570	56545.1	84669.8	72154.3	68940.1	71879.3
(M-H)-	181.07	286.299	D-Sorbitol	94741.7	125121	62907.5	106849	120633	95137.8	64586.1	96034	118672	92583	103728	89464.9	107501	116831	108346	111927	100686
(M-H)-	182.058	487.313	Phosphorylcholine	2273.08	2977.23	4533.34	2871.04	3658.34	6492.96	4835.27	6240.24	6532.53	7457.34	6489.53	6793.35	4355.72	5142.77	4789.3	6618.37	6916.02
(M+H)+	182.081	286.788	L-Tyrosine	598041	853791	436418	692135	667143	661740	437096	634554	1.05566e+06	972934	917384	500015	1.16129e+06	663862	936017	897110	788130
(M+H)+	184.073	153.502	Phosphorylcholine	109043	210517	80689.3	89332.3	112727	89071	104974	126581	171540	123376	192278	81274.9	174058	3888.68	124141	114766	110022
(M+H)+	187.107	314.942	Pro-Ala	293974	243037	319444	387748	439235	303801	370988	307404	333345	252283	321686	278252	243689	286403	314096	300014	215578
(M-H)-	187.109	262.655	Glycyl-L-leucine	64217.1	64862.9	73786.7	98008.1	88006.7	103224	61942	138153	222042	196385	275008	85126.6	180175	100373	482793	154539	134522
(M-H)-	188.056	422.299	N-Acetyl-L-glutamate	514510	759075	554016	729111	613496	635279	640520	469994	617847	658849	677119	729484	610253	736453	512352	588254	560038
(M+H)+	189.123	334.064	N6-Acetyl-L-lysine	48336.5	57826	38636.9	60408.9	80838.7	55169.8	53395.3	51075	60360.1	41606.9	41204.2	56573.2	44164.5	47540.8	52167.1	46463.8	33213.6
(M+H)+	189.123	353.934	Ala-Val	40448.3	32449.7	44273	29392	35606.3	27114.7	43400.3	36278.4	25129.8	26136.5	20283.1	17752	16923.2	22820.1	26161.6	21301.2	18533.3
(M+H)+	189.123	238.446	Val-Ala	121555	120270	189761	168297	218130	132593	174974	212457	316480	294926	485901	147673	213399	224879	343311	268345	185314
(M+H)+	189.123	262.337	Gly-Ile	82429	90019.4	104095	123841	115480	117832	92629.8	128016	179843	177295	254538	94648.8	171621	111819	222620	151572	139647
(M+H)+	189.134	509.609	L-NG-Monomethylarginine	121217	158056	97614.5	153125	118524	98887.4	134981	77341.1	106401	161320	102407	125190	117056	148749	119685	125970	127160
(M+H)+	189.159	535.074	N6,N6,N6-Trimethyl-L-lysine	456499	526495	252027	348658	444183	236119	298526	330149	323091	531272	286459	253581	258258	584357	411517	387385	250206
(M-H)-	191.02	482.928	Citrate	621038	335583	310319	271864	362457	271090	315941	430452	431388	322754	359717	426507	151909	417167	265337	288618	276663
(M-H)-	193.035	361.101	D-galacturonic acid	21433.1	32863.1	15091.1	21509.5	19515.6	12624.2	12388.1	36003.5	30197.4	44525.8	28680.5	42190.6	33782.8	52579	34473.8	36491.2	34729.4
(M-H)-	195.051	432.176	Galactonic acid	37814.3	34741.4	56698.1	34528.8	38030.9	68514.6	24761	27682.4	25372.9	26888.7	25213.1	74984.2	28592.9	33655	33130.1	27657.3	24420.1
(M-H)-	195.051	363.113	D-gluconate	283629	297780	160918	195516	322216	180558	117960	199256	173853	189605	95205.9	177138	124057	310911	224826	127853	143277
(M-H)-	199.001	431.983	D-Erythrose 4-phosphate	21765.5	18283.3	24522.2	22783.5	29839.1	29305.3	21090.5	17399.8	18111.5	30934.9	19691.8	17463.4	20893.5	22233.8	19795.4	18786.4	14449.6
(M-H)-	203.082	244.996	L-Tryptophan	137687	172124	90431.4	168343	134062	165928	80615.8	195937	306379	276304	225190	160009	330817	173561	298010	268514	235668
(M+H)+	203.102	333.975	Pro-Ser	12855.2	14851.3	16941.8	21429.7	21018.1	17138.6	20762.8	22007.1	30385.7	18678.4	28621.5	22290.2	18486.1	18523	22411.8	20485.7	15162.3
(M+H)+	203.138	210.304	Ile-Ala	132139	134849	186662	180223	183290	160483	153107	177452	224650	339681	456523	107097	201123	142097	324361	225630	171554
(M+H)+	203.138	239.056	Ala-Ile	105104	142547	136660	229680	190134	258342	122166	239279	294792	476582	599534	158905	341935	165057	412323	315047	271912
(M+H)+	203.15	503.993	NG,NG-dimethyl-L-arginine(ADMA)	2.42112e+06	3.46867e+06	1.98239e+06	2.95503e+06	3.01601e+06	2.54475e+06	2.78538e+06	2.12111e+06	2.41206e+06	3.08683e+06	2.55903e+06	2.99643e+06	2.33347e+06	3.12295e+06	2.43681e+06	2.618e+06	2.40363e+06
(M+H-H2O)+	204.086	399.481	N-Acetyl-D-glucosamine	27701.1	37550	20089.8	27173.1	34717	22883.1	28358.8	15187.1	21594.5	19917.4	23538.4	23034	17666.8	25640.4	17062.2	17702.1	17433
(M+H)+	204.123	288.568	Acetylcarnitine	251174	535713	484199	301835	309278	227570	341846	851854	884007	1.04063e+06	640067	1.3289e+06	294157	1.72688e+06	490648	918680	833225
(M+H)+	204.134	447.383	Gly-Lys	47713.6	35677.9	52131.8	33455.4	60258.5	28357.9	50512.9	38021.2	64631.3	61779.2	44796.6	32373	38580.3	61377.7	71237.8	60403.2	61285.4
(M+H)+	205.082	394.793	Gly-Glu	61417.5	89342.1	49151.3	60975.9	88018	89132.2	42661.7	37640	55284	48112	55372.1	55710.7	44405.8	49581.1	56293.3	41484.2	29139.8
(M+H)+	205.097	244.19	L-Tryptophan	160140	255102	110813	229534	190852	223893	108523	232957	402461	360236	297533	207665	440905	222920	393435	349914	321723
(M+H)+	205.118	269.225	Val-Ser	34167.7	30537.5	54202.9	52067.6	55794.6	48938.5	54641.9	70032.8	90285.2	104076	188914	43378.8	83671.3	50222.3	118428	82728.6	60790.1
(M+H)+	207.097	121.392	Ser-Thr	23733	28814.6	33736.3	38069.7	35564.4	33880.1	34633.8	48050.6	106425	73415.8	107953	41996.9	53905.2	47620.1	68060.4	59720.9	62628.4
(M+H)+	207.097	311.602	Thr-Ser	35292.3	34715	45741.1	41971.7	52743.4	38980.7	49051.1	51651.1	71114.2	66848.7	104266	40107.3	73438.9	42586.3	88874.6	60664.5	50615.1
(M-H)-	210.028	413.052	Phosphocreatine	702.411	1581.54	590.966	1063.1	1101.32	649.271	1245.55	862.81	598.169	1450.55	808.331	1275.8	1370.42	712.638	571.388	1254.57	746.49
(M+H)+	212.042	412.789	Phosphocreatine	6941	11936.1	3934.99	7930.59	10673.8	3037.94	10529.1	5249.82	2998.42	10775.3	6951.44	9835.85	12360.1	8290.2	8257.72	9957.75	2768.56
(M+H)+	213.098	352.762	His-Gly	25648.1	20385.7	29422.2	23494	27164.4	28092.1	23282.2	36446.8	39124.4	44755.7	35689	26959.2	30674.6	26961.7	58424.4	31457.1	24777
(M-H)-	214.048	374.965	sn-Glycerol 3-phosphoethanolamine	149599	305937	127097	74240.5	102996	111550	85044.3	117328	114835	244578	127397	85161.2	114563	111247	161532	153556	132451
(M+H)+	215.138	267.523	Pro-Val	32674.7	29836.9	59707.4	48321.7	46435.5	39457.1	44123.6	41188.9	56663.6	36192.1	68280.3	28985.7	38031.2	33198.2	49787.9	37998.2	47823.7
(M+H)+	215.138	239.36	Val-Pro	14139.4	18554.7	9585.67	15933	17598.9	18675.8	12292.7	17299.5	37745.4	30003.8	31532	12782.8	23519.3	22085	43890.7	31488.3	26556.9
(M+H)+	216.062	374.62	sn-Glycerol 3-phosphoethanolamine	50592.3	131182	41018	35096.5	44491.6	38543.5	31804.1	50011.6	53997.8	93776.8	46325.3	27476	54700.8	44412.9	63905.2	69318.3	54072.5
(M-H)-	217.082	382.06	5-L-Glutamyl-L-alanine	57997.1	78356	54959.7	71236.9	81153.6	90561.7	50030.7	80453.3	98540.4	88367.8	98597.9	45708.7	73545.9	61687.7	119990	74049.3	55288.2
(M+H)+	217.118	308.782	Pro-Thr	34786.7	36952.2	42681.1	46976.6	50619.2	46268.4	44799.4	31986.7	27391.4	35371.3	30550.6	21491.5	25306.5	33499.5	37796.4	28469.7	27798.4
(M+H)+	217.129	352.445	N-.alpha.-Acetyl-L-arginine	15347.5	14340	10367.8	11633.6	15897.9	12066	10446.5	7126.87	11004.2	8053.64	6892.02	6227.69	4834.48	11545.4	8536.98	6842.83	5473.96
(M+H)+	217.154	192.643	Val-Val	67412.2	77238.3	123159	122986	108616	113319	95326.2	141886	143607	274298	390865	104908	165987	103229	235229	168636	124316
(M-H)-	218.103	250.154	Pantothenate	321614	533806	244207	385680	515426	348122	269902	334442	443017	349628	339092	406255	351519	489252	393830	386957	349332
(M+H)+	218.113	317.583	Ala-Gln	19926.7	17023.9	24537.9	23824.1	25111.7	23111.7	22331.1	33043.3	33561.8	35672	1940.51	22786.9	30406.7	24484.8	41725.7	2481.31	28388
(M+H)+	218.149	423.401	Ala-Lys	107343	144263	123272	142779	132284	125304	105116	146078	169135	151600	193752	90269.4	161838	106351	175598	130935	156572
(M+H)+	219.097	382.063	5-L-Glutamyl-L-alanine	142176	237917	107227	178446	261952	246540	142425	123992	166854	142163	147773	103507	122616	126159	172699	113530	85602.4
(M+H)+	219.133	65.181	Val-Thr	16411.9	19843.9	16789	19316.7	23966.8	29064.7	17024.7	22543.9	72812.9	35926.1	62317.6	34946.8	28288.1	22116.4	50168.3	31523.1	33956.2
(M+H)+	220.117	248.04	Pantothenate	141977	239303	143501	167790	292859	183623	177311	138100	149903	130626	126991	171184	123155	197432	139142	136345	142017
(M+H)+	221.076	389.015	Ser-Asp	15813.2	17299.2	15740.2	17424.1	16621.5	14316.9	16356.4	18898.5	22409.1	22132.2	27843.6	13435	21250.7	22201.2	26850.9	19142.6	17483.9
(M+H)+	221.095	248.08	Ala-Met	9677.41	14649.6	16894.2	24697.4	22982.3	26072.3	15669.2	26374.9	25698.3	47471.2	52748.5	14857	34218.6	16463.6	45633.1	33283.2	27787.7
(M+H)+	221.112	295.381	Thr-Thr	11031.8	12311.7	17522.1	15370.2	20661.3	12365.7	16922.5	21810.9	24633.5	28390.4	46102.9	16040.5	23873	18563.5	36987.6	23007.1	16631.1
(M+H)+	223.107	208.106	Phe-Gly	68568.8	54646.5	105886	86104.2	109765	54564.1	100930	77782.9	116880	107751	155068	73267.5	61393.1	102297	97299.6	92830.2	56386.2
(M-H)-	225.099	402.623	L-Carnosine	88703.9	74057.5	80596.2	48557.5	48947.9	47961.5	57427.7	48593.7	81621.2	59631.1	43886.2	72135.1	38156.9	91211.6	42518.3	56602.1	69300.6
(M+H)+	227.113	333.516	L-Carnosine	52135.6	103796	70894.8	103368	68240.8	62435.2	74218.6	121253	190983	170032	226044	70430.3	109563	56177.3	115330	155127	166793
(M+H)+	227.113	402.183	L-Carnosine	160810	174803	129991	131545	133895	128181	126934	102361	218419	163705	116666	109686	110435	190341	125953	146260	134949
(M-H)-	227.201	44.13	Myristic acid	65241.1	39201.8	49171.2	50631.4	30069.2	48942.6	48718.8	34733	59004.9	41163.6	62880.9	60614.2	34373.4	20682.5	22121.9	34601.2	29185.3
(M-H)-	228.08	310.247	Ergothioneine	2641.28	4562.76	1765.24	2944.88	3750.08	1616.85	2600.12	2078.89	5057.7	5383.7	2465.41	2976.54	2431.46	3244.13	2981.87	3646.17	2300.44
(M-H)-	229.011	472.844	D-Ribulose 5-phosphate	9603.39	7383.68	9969.26	12628.7	31975.8	11747.6	11038.6	8228.59	7193.07	8733.17	10156.3	8814.52	10819.4	10396.6	8766.79	7114.85	7237.55
(M-H)-	229.011	427.106	Ribulose 5-phosphate	169660	147345	88507.4	167024	197603	186276	102905	90778.8	141316	86346.5	99640.7	69335.9	142486	103982	120459	121734	94891.4
(M+H)+	229.154	221.6	Ile-Pro	34801.1	43996.3	28667.6	65637.1	48473.8	35664.5	26742.8	38793.9	88311.3	89308.8	80435.7	33754.6	60549.1	44350.3	129656	64855.1	58512
(M+H)+	230.095	309.615	Ergothioneine	145704	256134	138935	186852	223135	118127	188924	105302	177369	213591	107466	127804	109631	112359	132940	166075	101804
(M+H)+	231.097	394.777	Pro-Asp	14386.9	16601.1	11541.5	12926.7	14585	13153.8	12931	10972.4	13931	12944.5	13414.9	12439.8	11021.1	15534.4	11327.4	12038.3	9428.51
(M+H)+	231.17	177.948	Val-Ile	203536	281521	342400	350814	416661	520642	384359	472654	420252	876171	1.23089e+06	404362	415369	428648	857677	607726	406435
(M+H)+	232.128	287.426	Val-Asn	26180.6	34527.2	41878.4	41784.5	56682	29639	43459.8	44990.3	87021.6	94620.2	167051	33563	67824.9	58412.2	92543.1	69361.7	43644.6
(M+H)+	232.14	431.338	Gly-Arg	111842	99681.1	149348	116383	107879	102932	138204	152714	132970	138964	160721	128323	158336	115128	155031	132831	146220
(M+H)+	233.113	354.139	Val-Asp	10787.8	7454.09	14082.2	10516.2	13932.2	10323.3	12482.5	17685.9	16438.1	20878.8	32006.6	8459.88	15892.1	11899.5	29867.8	16397.7	14954.4
(M+H)+	233.149	212.387	Ile-Thr	73280.3	70396.6	105811	88852.4	107258	77999.9	91117.3	106664	142347	189056	302770	81783.1	110478	115474	216632	128199	105668
(M+H)+	233.149	228.623	Thr-Leu	54593.6	100989	75875.8	117923	111155	130515	67702.2	128260	142287	237775	361737	78616.5	145642	83251.1	277353	149110	96461.6
(M+H)+	234.108	334.15	Ser-Gln	23466.4	23893.3	35544.9	35286.5	46133.1	26722.2	35759.9	49019.6	64311.7	62469.3	102926	38572.3	53561	43518.2	73443.3	51720	39221.1
(M+H)+	234.144	438.783	Lys-Ser	21074.4	27416.9	21657.3	24287.4	30275.4	23742.5	19890.6	26139.9	30577.6	26778.3	37401	26669.6	31482.9	21746.1	29524.7	32816.6	25610.6
(M+H)+	234.144	424.646	Ser-Lys	57453.5	28553.2	42710.6	39930.8	35180.2	39248.7	34433.3	44714.7	54410.3	47095	62098.3	24834.8	53269.6	32163.9	52581.7	35726.4	43676.4
(M+H)+	235.092	403.645	Glu-Ser	68279.2	66628.8	21078.7	39702	55398	56758.7	24797.2	34528.5	45181.1	43825.9	29956.2	25480.2	43939.5	37141.1	48540.4	36411.5	21521.1
(M+H)+	235.092	384.175	Ser-Glu	28194.8	27342.2	32547.3	36494.6	43885.4	25811.9	40166.7	84887.6	64062.7	51657.5	117692	24139.5	41370.9	40130.1	73278.6	44534	36599
(M+H-H2O)+	235.118	132.143	His-Pro	35239.4	32345.5	38406.8	57699.7	49197.3	38029.3	27397.6	32084.7	46745.7	79167.7	50302.5	18912.9	47214.4	25814.3	52764.6	44877.9	38722.9
(M-H)-	236.078	240.078	Biopterin	4395.83	8882.07	3485.68	5714.17	5737.78	4131.64	2921.7	3514.4	6671.33	10308.7	14257.5	5048.56	7002.22	5645.84	7273.89	5331.72	5445.66
(M+H)+	237.123	185.724	Phe-Ala	24180.8	20579.8	36311.1	32636.1	37579.9	29710.8	32863	36833.4	41473	53714.8	64954.7	23185.8	24868.5	30378.5	51543.3	39755.7	30024.4
(M+H)+	237.123	210.963	Phe-Ala	21920.3	26373.6	30031	39262.6	37295.1	37424.5	26543.9	42798.7	47920.4	58629.7	93145.4	33058.4	52222.4	36615.8	66610.1	53065.6	38843.7
(M+H-H2O)+	237.134	289.253	His-Val	15956.4	13720.1	20176.5	18360.5	22295	16674.8	21795	18801.7	29314.4	34968.7	34765	13115.2	25233.5	16590.5	31337.5	20786.1	19072.4
(M+H)+	238.092	319.264	Biopterin	13309.6	15961	9702.43	9116.88	14608.1	7586.37	11673.7	4636.02	3005.86	1087.13	2398.81	4503.82	547.276	602.757	4380.75	520.532	3837.15
(M+H)+	239.102	280.489	Gly-Tyr	24522.8	66076.5	18806.1	29559.7	26046.1	26293	14482.1	31560.6	69575.4	53886.8	76397.6	24069.6	43705.4	41483.6	45254.5	39401.7	28503.9
(M+H)+	239.102	256.924	Tyr-Gly	40665.1	34585.7	52038.9	52970.8	65122.1	37149.5	54860.7	38631.9	56610.3	54454.2	62137.9	40942.8	28993.2	61948.7	50999.2	47714.2	30893.5
(M-H2O-H)-	241.011	372.908	alpha-D-Galactose 1-phosphate	23776.5	43472.2	20934.3	27934.7	13968.5	20164.6	14036.9	19702.4	30173.9	44257.1	48697	14133.5	39161.8	11982.8	16408.6	26962.4	27897.5
(M+H-H2O)+	241.079	271.642	His-Cys	2201.67	2028.33	2233.32	1644.61	2140.63	2621.98	2664.3	3313.58	7161.85	2468.16	4108.92	2899.46	2553.96	3306.64	3521.24	3026.06	2181.74
(M-H)-	241.082	99.44	Thymidine	29725.9	46709.4	18944.9	22545.4	24413	26384.3	26769.3	14254	107482	22570.5	60460.5	10019.9	34493	10599.3	17201.2	21999.9	25930
(M-H)-	241.216	34.4555	Pentadecanoic Acid	83644.1	20912.9	62338	26635.5	34254.8	50118.8	38250.5	50272.2	13948.1	43228	31990.2	39143.8	54816.7	28315.4	25293.1	48682.3	35036.1
(M-H)-	242.077	312.897	Cytidine	2448.14	6960.99	2627.02	1650.05	3016.23	4383.38	2933.5	2284	2685.39	2686.57	3025.32	4466.94	4932.03	2376.38	1655.84	3031.78	4443.88
(M+CH3COO)-	242.079	487.241	Phosphorylcholine	6498.5	9548.35	14353.7	12271.1	11128.7	22005.7	12547.8	20860.2	23130.2	24489	21814.8	22443.2	16252	13359.5	16346.5	19169.9	21950.5
(M+H-H2O)+	243.026	448.988	D-Glucose 6-phosphate	112671	133732	82947.2	104880	150532	174325	96260.2	39435.4	146239	182156	81472.6	48461.7	66999.5	76273.7	42318.4	105887	63980.7
(M-H)-	243.061	227.848	Pseudouridine	14144.3	25676.9	3732.84	8919.56	6661.3	6314.18	3596.56	7019.06	13467.9	12051.5	8730.21	5962.48	11027.9	7249.8	12908.8	9403.95	6664
(M+H)+	243.103	248.585	Ser-His	8919.14	20300.3	9151.64	13867.7	25427.8	14966	11083.5	11055.1	12424.9	9539.63	9821.4	13401.5	10225.4	17038.6	12211.2	11308.7	11614
(M+H)+	243.108	350.467	His-Ser	10800	8262.22	14200.4	10324.1	8708.56	10459.4	11905.9	18311.6	14154.6	14544.2	17222.9	10598.3	11717.9	10204	18776.7	16628.3	11461.4
(M+H)+	244.092	226.198	Cytidine	118242	204736	28492.1	59106.7	51311.3	32912.3	25663	45102.6	148781	89253.1	77027.1	28186.6	90219.3	32008.2	69716.5	65736.7	59146.1
(M+H)+	244.165	460.275	Lys-Pro	135593	81770.6	68634.4	75330.1	88698.8	57200.8	69118.3	81105	69161.5	70664.1	71973.1	55993.9	56010.9	66760.9	87556.6	66245.4	78061.4
(M+H)+	245.113	387.544	Pro-Glu	40012.7	44084.4	28808.7	48580.8	48096.7	33868.8	39275.9	28035.4	36105.2	28679.1	30318.6	36874.2	25654.8	45084.6	31130.7	29735.7	24623.5
(M+H)+	245.185	159.98	Ile-Ile	162824	161390	265446	347172	224494	382413	242771	468587	240055	777225	973619	214218	444577	236255	859222	400897	288767
(M+H)+	246.144	268.764	Ile-Asn	89750.4	47788.8	98435.8	54620.2	44683.8	59559.7	130181	160064	140813	78974	273365	55238	117827	66266.9	30511.3	120254	94937.8
(M+H)+	246.156	403.606	Arg-Ala	302449	303865	418498	347340	366973	357960	370586	407527	362202	372324	449138	253603	389622	298122	304493	330086	381581
(M+H)+	246.181	361.78	Val-Lys	34015.7	32961.9	53618.2	58418.2	46462.8	54881.7	51451.1	71384.2	93749	64468.8	125072	31503.5	123239	30014.4	74448.9	69672.9	85238.7
(M+H)+	246.181	382.606	Lys-Val	80267.4	99501.1	90339	99245.5	79846.2	110328	71214.9	115498	160129	148618	156915	65091.6	142313	75742.8	127791	124584	132511
(M+H)+	247.128	332.911	Ile-Asp	22681.8	26094.2	27719.6	25561.6	28945	29660.5	23359.4	43468.1	52504.8	51913.8	79156.2	18114.2	51228	23542.9	70241.6	43669	36241.6
(M+H)+	247.128	348.909	Val-Glu	48149.5	29608.4	27468.7	27903.3	29705.3	34677.9	22669.1	34377.9	37962.7	39881.5	60096.1	22727.9	36821.1	26334.5	66280.8	36290.3	33032
(M+H)+	248.16	422.823	Lys-Thr	39206.6	42973.1	23244.3	44821.7	34527	35666.1	32863.8	46894.7	61721.6	57099.3	70863.7	26164.9	59686.1	33236.7	57395.4	46488.1	52434.4
(M+H)+	248.16	408.26	Thr-Lys	59483.6	63050.7	85330.5	77802.7	86557.1	78457.6	77558.8	95186	118940	98948.6	141655	66228.9	114554	64488.1	102044	86418.2	87099.9
(M-H)-	249.051	365.762	Gamma-Glutamylcysteine	19054	28188.7	15012.9	19921.9	19843.6	33867.1	16366.2	13208.4	15281.9	12213.3	187899	202363	11995.5	4735.87	11747.8	188399	4685.4
(M+H)+	249.107	282.231	Thr-Glu	1639.72	2249.51	2524.27	2639.4	3845.17	1830.69	3109.3	3919.44	10323.2	6226.19	10755.2	3317.22	4120.41	4551.82	8964.62	5376.16	3621.17
(M-H)-	251.077	169.179	Deoxyinosine	25491.9	41988.8	26245.7	30677.2	29361.2	32679.6	36371.9	22436	42924.7	33926.3	28628.1	17656.4	21925.3	24478.8	38326.4	33388.7	22019.3
(M+H)+	251.105	220.827	Met-Thr	4804.94	6542.73	6636.67	8257.61	9754.18	6839.57	6138.78	8062.71	7996.58	15454.5	20413	6061.23	11469	6987.57	15942.1	10599.2	8446.39
(M+H)+	251.105	236.504	Thr-Met	7838.79	11079.6	10872.9	12548.7	26345.4	21203.9	8807.07	18274.8	15031.4	44547.9	62580.7	9468.59	30995.1	19705.9	30369.8	30509.5	13181.3
(M+H)+	252.108	133.398	Deoxyadenosine	23452.5	49435.2	7284.91	16893.8	24948.6	26271.3	17451.6	19670.5	35160.5	35461.2	37747.7	14541.5	34591.6	18138.6	30166.1	27608	36531.7
(M+H)+	253.118	258.373	Ala-Tyr	17568.9	18678.9	18760.6	21804.3	26299.9	19945	16520.9	20967.9	32615.5	29819.5	35325.8	20612.7	25871.4	19129.2	35986.9	25553.2	21587.9
(M+H)+	253.118	74.695	Tyr-Ala	14133.3	13547.4	13010.1	21023.4	8780.76	18238.5	12111.1	23005	42839.7	31710.2	67147.6	14671.3	25848.1	10480.9	32214.6	25523.4	14104.8
(M+H)+	253.118	210.28	Phe-Ser	49008.7	34329.6	79564.8	37875.3	52048.4	28750.8	47186.4	35786.2	55260.1	77095	71711.1	27347	34378.8	35797.3	64559.2	56445.5	27827.8
(M+H)+	253.118	226.345	Phe-Ser	25283.2	27382.3	31802	37952	44957.5	36518.4	29000.7	39571.1	53920.8	61873.9	101923	36500	47412.2	47122.6	67081.2	51351.4	38691.5
(M-H)-	253.216	42.8715	cis-9-Palmitoleic acid	5.48054e+06	651415	5.90981e+06	1.81899e+06	722394	906613	1.28375e+06	940820	804612	2.47047e+06	1.77885e+06	474173	857985	465923	458158	1.84088e+06	1.37002e+06
(M+H)+	255.145	289.311	Val-His	488036	460922	691628	617397	750926	525649	615353	634579	987668	1.12517e+06	1.13729e+06	338988	848422	478493	1.10011e+06	797438	625192
(M-H)-	255.232	104.383	Palmitic acid	374410	196701	761358	337604	312415	385497	259379	244935	307625	219725	426094	198530	391052	169084	189906	265019	304476
(M+H-2H2O)+	257.116	276.313	His-His	2226.6	1719.32	1424.92	1760.58	1684.38	1488.38	2464.93	1735.3	1905.83	1919.85	1364.56	1315.16	846.252	2087.68	2631.12	1224.7	1276.17
(M+H)+	257.124	333.949	His-Thr	11030.9	11105.6	14715.1	14371.7	11306.1	12799.5	13179.4	22211.3	21214.8	17874.9	23404.5	14912.2	19619.1	11125.8	19645.7	19308.1	21238.3
(M+H)+	257.124	317.965	Thr-His	48825.5	44018.6	54863.5	59914.3	61205.3	47971.8	62324.2	79832.2	94632.7	89320.6	107013	52330.3	89041.5	57792.5	104757	79403.3	62469.3
M+	258.11	370.516	Glycerophosphocholine	825808	1.70419e+06	448268	447083	386951	396675	319648	669574	852132	1.42609e+06	624704	440828	879362	438288	875140	986553	907318
(M+CH3CN+H)+	258.144	318.968	Pro-Thr	36759.3	56999.1	46999.8	52677.8	78289.7	66790.6	44880.3	46433.8	78284.4	58825.8	59862.9	48500.3	65241	47643.8	70163.3	62023.2	53478.5
(M+H-H2O)+	259.021	464.34	6-Phospho-D-gluconate	42188.9	47098	28892.2	44453	80509.3	73322.9	38827.2	49972.3	36728.1	36311.1	41043.1	58770.1	41904.2	52249.6	44317.9	38779.2	24552
(M-H)-	259.021	450.12	Beta-D-Fructose 6-phosphate	641121	317021	508423	269544	556990	423518	358396	365369	344293	446767	199227	197005	236978	292694	414676	275839	426140
(M-H)-	259.021	432.226	D-Mannose 1-phosphate	199050	180584	169478	237709	489240	355338	243568	111111	274029	376357	196192	139320	216115	258950	130069	193954	142677
(M+H-H2O)+	259.092	420.38	gamma-L-Glutamyl-L-glutamic acid	6363.52	7377.62	6184.99	7382.57	7756.68	5509.27	6213.8	7937.09	10242.5	9521.66	10956.4	3359.64	6667.48	6390.91	11180.9	7286.22	6099.93
(M+H)+	260.196	268.189	Lys-Leu	15264	24899.1	21720.2	16132.7	32159.5	16601	16385.8	24846.2	25011.4	19401.9	25276.1	15134.1	26671.7	14184.8	25774.9	22937.7	23181.6
(M+H)+	260.196	336.374	Leu-Lys	62248.3	75770.6	85811.1	111089	95131.5	94516.7	88815	121116	158852	118481	190173	76461	139214	76484.1	148899	116785	108554
(M+H)+	260.197	357.873	Lys-Leu	111582	139987	122665	157324	111660	183581	78889.8	195387	316643	240333	263022	94733.4	292928	86507.4	257906	204065	210877
(M+H)+	261.037	449.024	D-Glucose 6-phosphate	75930.8	95722	58107.8	76518.1	163561	142783	103239	40663.3	100698	134683	54255.6	53165.2	65983.9	82554.5	43436.4	84039.3	50141.9
(M+H)+	261.119	350.279	Gln-Asn	7906.8	10697.1	16963	9164.07	9363.99	10042.6	11921.6	13399.9	15847.8	18915.9	21976.1	7230.37	10702.3	11531.3	18382.4	12476.7	9486.72
(M+H)+	261.144	198.805	Ile-Glu	18220.7	10765.7	16869.1	8816.1	10295.5	10121.8	12853.6	15301	24186.4	22539	18319.3	26619.2	18916	18438.8	28994.8	21163.4	20646.5
(M+H)+	261.155	425.709	Lys-Asn	19232.5	19308.9	21724.9	25125.4	13889.3	21364.2	16372.5	26108.9	24586.1	21611.5	37457.9	14301.9	25556.4	19656.9	30853.3	23840.3	18660.7
(M+H)+	261.155	450.678	Lys-Asn	19275.9	20279.7	22734	20317.2	20267.7	20779.6	17450.6	41088.9	24447.8	29961.4	32015.3	21485.5	26605.9	17989.9	31710.6	20916	27921.7
(M+H)+	262.15	408.01	Ser-Arg	53753.1	50873.1	85638.1	64376.5	72498.6	70752.5	85692.9	83747.6	88206.6	77552.9	120501	54331.6	94333.6	56589.3	72192.9	71514.5	78723.6
(M+H)+	263.139	213.307	Pro-Phe	67291.6	73127.4	65282.3	74337.4	88511.1	66593.6	66826.4	73868.8	122311	121100	135682	52669.9	89202.2	63145.3	118142	91694.6	73398.1
(M+H)+	263.142	163.96	Ile-Met	38560.9	66789.4	63140.8	76897.9	100987	138930	92610.8	114194	99999.3	206987	297015	112130	99826.5	149372	201085	158970	120468
M+	265.111	357.906	Thiamine	42305.8	37801.1	25412.7	36508.2	48138.4	27575.5	36802.3	24085	28453.4	26892.8	29821.5	28913.9	24611.2	35218.2	20035	22108.3	25864.1
(M+H)+	265.154	159.466	Val-Phe	67730.2	78024	137545	104275	91923.3	103322	108463	141197	92996.1	127624	148392	154982	80415.3	167017	185600	100494	129277
(M+H-H2O)+	265.252	33.46	trans-Vaccenic acid	130809	123839	148054	159928	125746	107928	130526	130396	95654.9	121580	128879	132864	121654	111831	131507	130408	136389
(M-H)-	266.088	160.631	Deoxyguanosine	7074.25	8475.04	10194.2	7790.07	5556.11	7742.62	5950.09	10321.9	10750.6	10263.9	13255.7	9291.63	8310.39	11825.5	12605.3	9720.77	10539.6
(M-H)-	267.072	204.031	Inosine	1.67677e+06	2.42271e+06	1.50421e+06	1.42758e+06	1.57725e+06	1.2579e+06	1.39455e+06	1.15366e+06	2.06151e+06	1.67542e+06	1.45119e+06	1.62061e+06	1.2463e+06	2.18841e+06	1.59891e+06	1.66994e+06	1.24221e+06
(M+H-H2O)+	267.108	305.001	Glu-His	5691.72	4476.6	5442.37	4294.18	6323.79	3866.68	7021.44	5645.06	6484.92	4966.29	7237.09	2787.98	4440.65	4693.06	8330.76	4752.36	3462.87
(M+H)+	267.134	205.112	Thr-Phe	34405.6	27302.5	50368.5	35396.6	42527	29893.5	34387.4	48401.3	51428.9	66806.5	73563.2	40401.2	48352.7	37292.9	80850.3	56215.6	39701.9
(M+H)+	267.134	191.43	Phe-Thr	73023.3	60017.8	86106.4	69288.1	85359.7	49394.7	70971	80869	93416.5	148671	141462	87314.5	87221.7	77483.2	138825	104223	87279.4
(M+H)+	268.103	158.194	Adenosine	48273.9	85613.1	75537.3	57390.8	158765	100941	139170	95060.3	185430	157832	132570	135150	55247.2	249780	124671	135572	121777
(M+H)+	269.088	203.544	Inosine	536872	837405	572243	519352	569941	458228	547571	436900	771289	597325	525267	647072	454614	676408	565766	572131	439595
(M+H-H2O)+	269.113	269.56	Met-His	15625.6	14292.6	23290.7	14406.7	15755.5	14370.4	21651.6	7942.61	22975.7	20054.2	29284.9	20375.1	18625.9	14023.3	22305.1	19888.1	11029.8
(M+H)+	269.16	284.233	His-Ile	198989	209435	360697	297193	296607	394370	138595	269847	428582	330748	504877	276893	408003	335762	733002	271174	204687
(M-H)-	269.247	42.633	Heptadecanoic acid	458345	163242	562680	348159	116050	154038	230289	227362	118180	184887	107297	72736.5	149550	64200.3	42020.4	108364	90024.7
(M+H)+	271.103	308.881	His-Asp	3111.17	6505.49	2601.11	5500.2	3925.66	4573.85	3934.37	5848.03	8410.2	8374.99	9447.29	11844.7	6493.62	9182.49	6553.77	8434.96	5698.43
(M-H)-	271.226	68.214	16-Hydroxypalmitic acid	53980	54516.6	53395.9	58313.8	53793.5	78308.1	67142	26223.6	48108.2	24444.3	87446.5	20299.3	32763.9	21382.9	14573.2	22985.3	18821.9
(M+H)+	272.171	440.521	Pro-Arg	61492.2	65563	28683.3	78371.4	53420.7	42380.1	93794.6	70844.7	56491	55177.9	89195.7	54337	79330.7	61653.7	89494.5	57550	65178.4
(M+H)+	274.187	340.42	Val-Arg	15180.3	15581.9	20113.3	28966.1	24401.5	23179.6	21256	35549.2	42500.3	30060.7	49388.1	19383.4	54710.4	15277.1	38371.8	25513.7	33400.5
(M+H)+	274.187	362.089	Arg-Val	56732	46288.1	79843.7	76485.5	47110.6	82596.8	60985.6	90342.7	22573.2	69779.8	128931	40160.3	114599	42327.5	79167.8	81933.1	88689.7
(M-H)-	275.016	472.311	6-Phospho-D-gluconate	88947.8	16561.9	30208	47456.2	172395	85795.8	92415.4	48180.9	41113.1	82876.1	104561	100514	115665	48230.6	37716	81192.9	58027.5
(M-H)-	275.087	427.49	gamma-L-Glutamyl-L-glutamic acid	93982	114291	51150.5	74608.8	76034.9	83753.9	53282.8	50734.3	45555.6	52146.2	43118.5	38874	42838.2	57496	54760.4	41369.7	30793.3
(M+CH3CN+H)+	275.171	430.679	Ser-Lys	73728.6	77353.1	96700.2	81235.3	58569	69276.8	79607.2	105633	86427.9	82850.1	127404	62884.1	94976	60460.5	130389	80012.9	85364.1
(M+CH3CN+H)+	275.171	442.8	Lys-Ser	37822.5	37329	42858.1	33632.4	35012.3	35208	33123.6	48519.3	51189.3	43866.7	49908.4	30745.4	49531.7	32417	45931.4	40416.2	51547.5
(M+H)+	276.155	433.366	Glu-Lys	88588.2	87714.9	78137.6	101934	68678.1	82796.4	75171.8	108815	119600	98428.8	123670	57347	113756	76204.9	146007	99114	81726.5
(M+H)+	276.166	390.658	Thr-Arg	120628	110040	166375	141228	142785	138237	157641	165550	172692	157399	227767	110095	202028	124343	138337	147203	175171
(M+H)+	277.031	464.73	6-Phospho-D-gluconate	21107.3	23791.5	24859.2	22991.2	46939.8	42119.4	21487.7	28762.4	18974	33888.4	23534.7	24269.4	27411.1	52144.6	25528.3	21558.6	15085.7
(M-H)-	277.085	336.613	gamma-Glutamyl-L-methionine	13514.4	13841.9	23865.7	21091.2	31750.2	34093.5	21604	33857.2	42029.3	42059	80156.7	14221.5	46246	18607	52906	37239.1	27153.3
(M+H)+	277.102	427.699	gamma-L-Glutamyl-L-glutamic acid	153753	219644	77188.9	130720	214111	193934	122856	63566.5	62801.5	86925.1	68707.7	72513.6	69518.5	103962	79383.7	60771.1	37956.5
(M+H-H2O)+	277.157	37.63	Ile-Tyr	49604.2	47026.9	42778.2	63030.7	64781.2	58564.1	39406.4	101042	100410	107377	110246	69567.9	98156.6	65502.9	112362	74860.5	110517
(M-H)-	277.216	41.9885	all cis-(6,9,12)-Linolenic acid	3.24898e+06	1.66349e+06	3.18674e+06	3.97056e+06	1.61985e+06	2.03976e+06	1.5793e+06	1.53496e+06	1.97708e+06	1.50831e+06	3.65406e+06	709203	2.58576e+06	624135	1.10764e+06	1.14286e+06	867140
(M+NH4)+	278.063	449.418	D-Glucose 6-phosphate	19158.9	25058.5	19049.1	21925.1	46331.1	32004.5	28616.2	11392	30083.7	38163.1	13730.9	14485.7	20459.2	24421.9	10753.7	21733.1	11327.7
(M+H)+	278.117	268.493	Met-Gln	7429.16	6872.89	13997.5	11255.9	11270.6	20287.9	13284.9	12169.3	12699.9	17929.6	31264.6	12738.6	14827.8	8437.87	31542.9	13639	15412.2
(M+H)+	279.17	137.139	Phe-Ile	440548	641359	545575	739447	1.10179e+06	1.12657e+06	843727	1.10024e+06	1.35135e+06	1.86601e+06	2.73715e+06	1.17468e+06	1.33788e+06	1.28538e+06	2.16203e+06	1.67622e+06	1.26281e+06
(M-H)-	279.231	39.535	Linoleic acid	3.80277e+06	1.17165e+06	3.66012e+06	4.05959e+06	1.48198e+06	1.53958e+06	2.48943e+06	2.53313e+06	1.77604e+06	1.09532e+06	1.47648e+06	885660	1.21083e+06	478650	2.24814e+06	848950	724706
(M+H)+	281.113	315.244	Phe-Asp	24027.8	20451.9	26976.5	29265	35849.3	25074.1	26259.3	35186.7	45544	47330.7	69825.6	21203.1	37534.4	28450	65053.7	38421	27956
(M+H)+	281.149	196.946	Val-Tyr	28595.5	25876.3	41281.8	38646.9	47505.2	34533.6	32404.1	51610.4	61942	71844.1	105188	46071	47889	45660.8	74152.6	50356.6	40529.6
(M-H)-	281.248	41.171	Oleic acid	4.2056e+06	3.23189e+06	4.81433e+06	4.50634e+06	2.49541e+06	3.09819e+06	2.68768e+06	4.16213e+06	2.57783e+06	3.55651e+06	3.02358e+06	1.38385e+06	3.00979e+06	1.16113e+06	1.79872e+06	2.07506e+06	1.55322e+06
(M-H)-	282.083	246.559	Guanosine	170102	315218	95769.9	147547	86964.3	79115.5	70277.7	127546	292556	206802	135305	154846	195833	160300	225913	187070	143028
(M+H)+	283.128	237.675	Tyr-Thr	11538.3	14132.4	15781.7	16582.6	19699.4	12708.8	14117.4	13416	25371.7	27036.3	31425.3	12838.7	13495.1	17885	27434.2	20409.6	12273.7
(M-H)-	283.263	41.374	Stearic acid	271334	162469	347846	327337	178970	188598	219350	332031	176859	121588	151375	101275	242081	103313	88134.4	137389	184309
(M+H)+	284.099	246.21	Guanosine	174377	335909	111593	164371	106825	101806	91473	147729	361800	256122	180592	181797	237724	176481	309128	228857	153505
(M-H2O-H)-	285.072	407.941	N-Acetylaspartylglutamate (NAAG)	4391.75	7760.94	3738.52	5515.24	5187.39	4549.88	4329.64	3091.25	9257.5	6782.81	7974.76	5830.83	6635.37	4804.27	3995.25	5572.34	5035.05
(M+H)+	285.119	387.141	His-Glu	26667.1	24247.4	27450.5	33393.4	29493.7	25471	30279.2	36056.8	49599.3	36753.4	57052.4	21509.1	34129.1	26553.4	48997.8	36214.4	26598.6
(M+H-2H2O)+	285.22	38.767	20-Hydroxyarachidonic acid	27790.2	36811.1	26636.5	44483.3	41218.9	36176.8	50439.4	36753.6	8125.94	17549.7	45013	32897.2	61035.8	11417.3	35621.6	36120.2	32176.9
(M+H)+	287.117	288.216	His-Met	12623.5	12253	18102.9	44991.6	43541.6	38189.2	22339	39334.7	41240	37112.6	98481.2	31723.8	59180.8	21055.2	75362.5	25817	28776.8
(M+H)+	288.202	251.159	Ile-Arg	20847.9	26418.5	31875.9	25699.2	36587.2	24274.9	20167.7	30961.8	31245	31857.6	33802.4	18613.3	39995.4	17462.6	33950.5	26545	36338.9
(M+H)+	288.203	337.104	Arg-Ile	85828.9	104113	127791	163136	105582	169293	111099	181285	273861	151973	275818	90064.2	293840	68497	199187	183002	205097
(M+H)+	288.203	317.794	Leu-Arg	546877	592576	783251	907056	736315	664447	689037	890827	813903	779254	1.11388e+06	541274	814950	686947	901420	751926	743865
(M+CH3COO)-	289.032	472.664	D-Ribose 5-phosphate	11475.9	10968.3	9281.89	9025.21	19532.3	14079.5	21429	8226.43	24865.1	36136.7	9485.64	8548.76	12080.9	11243.2	9611.3	14062.4	8476.81
(M+CH3COO)-	289.032	439.054	D-Ribose 5-phosphate	80127.2	63175.2	51580.5	54688.2	125914	99866.2	67290.4	34017.3	55410	98724.1	54457.4	52390.7	62632.1	65782.4	51776.5	54010.3	49700.2
(M+CH3CN+H)+	289.187	402.824	Lys-Thr	10852.6	10370.6	15748.2	15132.1	13900.2	12944.6	11197.1	16384.2	16146.3	16859.8	20159.3	12068.6	26387.9	16252.5	16887.3	15559	14955.1
(M+H)+	291.13	442.397	Argininosuccinic acid	293529	352816	218604	261256	353136	319526	327280	181314	219172	149482	227567	135192	167787	195767	212788	182495	145801
(M+H)+	294.144	237.387	Phe-Gln	16564.4	22156.9	26453.6	31653.5	33422.8	31882.4	24227.2	32530.3	51913.6	61395.7	91366.9	25061.6	37584.2	33119.1	64090.9	42918.2	33036.8
(M+H)+	294.181	312.612	Phe-Lys	51994.7	72461.7	64398	70246	73911.9	60646.1	63536.8	57994.9	71998.4	69152.5	78783.6	58627	48798.4	60027.2	67668	63660.6	60001.9
(M+H)+	295.128	320.779	gamma-L-Glutamyl-L-phenylalanine	60246.2	90598.2	63429.9	84227.9	129839	98965	29292.9	87732.8	119797	125663	69221.5	74033.9	100489	57215.8	100188	109155	75273.6
(M+H)+	295.165	183.717	Leu-Tyr	59313.5	64124.6	75487.6	82848	100530	100103	78396.8	111184	131885	159098	222261	83220.6	93509.6	102156	189254	117349	88230.7
(M-H)-	296.098	184.194	1-methylguanosine	6367.22	14170.9	4357.42	7925.11	4865.99	4140.43	4192.78	4752.15	11890.6	6533.76	6692.88	6406.24	6346.58	5998.39	9459.53	6667.36	5646.88
(M+H)+	297.126	139.215	Phe-Met	27740.7	36081.7	17057.8	38168.7	60280.9	75361.3	46340.5	53943.9	67982.6	87344.9	99725.2	52525.9	49195.5	73921.4	112033	74441.2	57771.5
(M-H)-	297.278	37.0865	Pristanic acid	27357.3	28253	41165.6	23036.4	39755.5	28393.7	33974.9	27666.2	19133.3	19564.1	14191.8	15692.3	24651.5	6153.59	19522.5	15774.9	19719
(M+H)+	298.096	60.5	S-Methyl-5'-thioadenosine	219020	508680	95746.1	283193	355991	331402	212263	220305	440494	410792	452865	206193	300657	242340	353354	327195	117123
(M+H)+	298.114	183.85	2-Methylguanosine	23771.5	37571.5	18452.5	18317.1	19949.2	15604.1	15097.5	14856.1	29289.8	22725	21303.9	19755.8	19518.7	18827.4	26990.7	20996.9	14807.6
(M+NH4)+	298.274	34.957	Linoleic acid	736185	856442	851186	918375	744681	770785	881248	760836	533630	698483	659515	891183	787897	538914	692052	584793	693314
(M-H)-	300.047	427.577	N-Acetylglucosamine 1-phosphate	14022.7	21800.2	17977.6	14692.1	28119.1	22260.2	10853.9	15279.2	16696.1	17355.1	12844.2	14526.3	14268.4	19902.6	12496.5	16659.4	20812.3
(M+H)+	300.289	107.261	Sphingosine	12838	12310.7	17637	13237.6	9981.59	8572.77	11134.5	31294.5	20656.3	9095.01	9553.92	21897.1	17472.6	16520.7	14537.9	13441.6	35144.5
(M+H)+	302.149	225.82	Pro-Trp	37172.6	35785.8	21431.4	24129.4	22198.3	23268	18075.6	22134.9	46176	30536.9	37966.8	12554	38475.5	12510.6	33547.1	25525.9	23021.1
(M+CH3CN+H)+	302.17	269.507	Leu-Glu	6401.06	7450.53	5891.44	9696.98	9664.99	8764.96	7483.14	10611.9	17371.3	15093.8	17476.7	7657.84	18223.2	6999.3	15995.6	17744	12439.3
(M-H)-	303.082	408.342	N-Acetylaspartylglutamate (NAAG)	9523.74	16339.4	8552.12	11550	11310.9	10423.9	9955.19	6462.98	21435.7	14759.4	16553.1	12537.7	12961.1	10680.5	8344.2	11221.2	10562.5
(M+H)+	303.145	284.144	His-Phe	23690.6	21064.2	33518.9	31638.4	28147.2	15695.9	22348.5	36924.6	53985.9	51244.1	72460.6	32289.9	56911.4	26521.7	64884	43416.8	18222.6
(M+H)+	303.145	250.008	Phe-His	17973.4	18016.6	24227.8	28271.2	30665.6	24831.1	25399.1	27407.5	45299.4	33312.9	49263.3	17630.9	27618.4	24467.1	48011.1	32621.6	22672.5
(M+H)+	303.145	264.243	His-Phe	37599.7	27132.9	44955.1	50681.3	39898.1	43011.1	95404.4	53807.6	75222.7	64982.6	76279.1	41095.3	77947.9	31970.2	94238.9	58827.8	54479.8
(M+H)+	303.231	40.4765	Eicosapentaenoic acid	52238	39525	49484.5	13452	26316.3	33980.6	43000.8	42389.1	30427.6	57290.6	36120.6	13818.6	24205.7	24655.8	29640.5	22656.6	3206.66
(M-H)-	303.232	40.491	Arachidonic Acid (peroxide free)	5.8946e+06	6.15662e+06	5.09132e+06	6.9638e+06	4.58604e+06	5.74654e+06	4.09757e+06	5.25999e+06	5.60887e+06	5.32894e+06	6.82072e+06	2.05944e+06	6.30464e+06	1.51945e+06	4.62215e+06	3.07304e+06	3.11097e+06
(M-H)-	304.033	296.814	Cytidine 2',3'-cyclic phosphate	9001.99	15461.5	6196.59	8597.26	9042.34	5830.3	5302.08	9227.62	9046.28	10201.5	8044.36	7899.24	9988.89	8783.05	11065.2	8641.08	10833.2
(M+H)+	304.161	375.195	Arg-Glu	16843.2	18727.5	15530.9	24599.6	25298	26940.4	17665.9	15000.3	19640.5	16592.4	16227.1	16103.8	10601.4	18542.7	19838.2	16959.8	16774.9
(M+H)+	304.161	428.27	Arg-Glu	40339.7	43316.7	47422	50948.2	33988.8	38882.8	39406.7	57842.8	80721.7	60157	82417.5	32510.5	66810.3	34896.6	91902.7	53759.3	51417.2
(M+H)+	306.048	296.061	Cytidine 2',3'-cyclic phosphate	13638.6	22361	7996.56	13709.7	14665.1	9092.03	9195.04	14570.2	14830.8	20837.3	11694.4	13271.5	17254.5	12189.2	19975	15316.9	16349.4
(M-H)-	306.075	377.976	Glutathione	363176	206629	818739	377861	469636	417596	540008	431040	370651	731390	519367	341952	193710	709289	391511	467868	347320
(M+H)+	306.159	348.411	Arg-Met	21289.4	21520.2	23776	21531.4	13032	19608.6	12903.4	28625.8	28890.9	25582.2	25352.4	11476.3	24384.5	14082.6	26576.7	22652.9	27044.2
(M+H)+	306.159	325.89	Met-Arg	35779.7	44479.2	46449.3	41917.1	54481.9	40846.5	44025.3	60263.8	42818.8	56015.9	58065.7	41293.9	43458.2	46404.2	41467.5	41407.2	44123.9
(M+H)+	308.091	377.919	Glutathione	679133	430890	1.30278e+06	701351	965389	760829	1.20282e+06	809273	697447	1.16473e+06	1.01693e+06	683745	391014	1.31864e+06	698182	837429	645622
(M-H)-	308.097	350.457	N-Acetylneuraminic acid	8263.2	15769.3	10837.4	10888.9	16200.5	11512.3	8701.44	11978.3	18318.9	13947.3	18214.9	24954.5	19321.8	29332.2	15257.4	20684.5	18572.6
(M+CH3CN+H)+	310.139	118.423	Tyr-Ser	6068.44	8681.94	4643.76	14263.8	5989.09	10812.6	4734.93	14834.5	20722.5	30332.9	17318.7	8577.28	28658.7	8049.42	11700.9	14868.4	30164.8
(M+H)+	310.139	274.964	Tyr-Gln	8448.77	8769.08	9344.03	12087.9	12871.2	10444.5	12105.5	11021.6	18592.8	15609.3	25194.4	8630.11	10948.5	11131.6	21107.7	12222.5	8495.15
(M+H)+	311.123	336.913	Tyr-Glu	6939.15	5380.71	10142.9	10122.8	9080.88	7532.27	9794.06	12404.5	13872.4	11112.8	16976	9710.31	9644.92	11290.8	15374.7	11600.1	7555.87
(M-H)-	311.294	37.501	Arachidic acid	28533.4	27849.2	36397.9	27873.9	53302.9	38039.9	40652.6	30565.9	31275.1	28480.4	15964.9	32605.7	47066	18338.4	26384.7	33863.3	22440.7
(M+H)+	313.121	187.696	Tyr-Met	8562.77	10770.3	11342.1	11010.4	17542.1	13193.4	11333.4	12513.8	15423.6	18648.9	22559.9	14389.3	13197.7	15779.3	20875.6	13693.8	13365.7
(M+H)+	313.154	105.059	Phe-Phe	110454	41293.7	155207	161420	40428.5	30167.3	34674.3	228535	113624	97199.8	96074.5	72187.8	192886	39940.5	92463.2	51963.5	160184
(M+H)+	319.14	279.997	Tyr-His	15251.1	24529.8	17826.2	45944.1	29796.4	18242.5	13858.2	21823.8	72980	44781.7	117165	25077.6	35272.6	21477.1	44551	32358.1	28420.7
(M-H)-	321.047	398.142	Deoxythymidine 5'-phosphate (dTMP)	21286	22803	7082.48	21738.2	24040.7	20817.2	15082.2	21561.5	11925.7	18216.8	24731.3	3514.18	18681.1	27883.3	19469.6	20534.7	18717.9
(M+H)+	322.187	321.624	Arg-Phe	77395.7	78388.6	88179.8	81123.1	77336.9	69713.1	72627.5	107174	101066	86454.7	127325	64000.1	95986.3	65745.9	91476.1	85033.8	85050.8
(M+H)+	322.187	294.323	Phe-Arg	70970.4	78627.2	89962	104993	108547	92003.2	100451	87369.4	107184	110732	135276	78764.7	93078	86476.9	107592	91418.5	86609.3
(M-H)-	323.027	418.458	Uridine 5'-monophosphate (UMP)	349561	260557	293397	272080	415907	336237	310994	198238	198435	293371	218767	111385	196507	157472	247775	206250	175892
(M+H)+	324.059	436.836	Cytidine 5'-monophosphate	35002.2	48166.7	34092.8	44966.4	56111.9	48577.2	36860.8	30358.5	42487.1	41565	35852	30646.4	30713.9	38309.4	36581.7	30250.8	34231.1
(M-2H+3Na)+	324.059	409.772	2'-O-methylcytidine	139052	205386	68925.7	127400	83970.9	75939.4	53174.4	83799.2	97738.2	125520	94212.5	49017	128044	80975.7	100549	75416.1	78125.7
(M+H)+	325.043	417.89	Uridine 5'-monophosphate (UMP)	171496	149683	146560	147419	217139	179161	183200	111431	111182	166918	115602	57406.7	106261	86512.1	131897	114187	80397.2
(M+H-H2O)+	325.113	373.94	Isomaltose	713758	772111	542357	669065	735634	679893	481534	487750	675833	697896	801715	368281	624036	524852	660370	586638	584877
(M+H-H2O)+	325.113	300.054	3.alpha.-Mannobiose	25990.7	26671.7	8193.84	11789	9157.68	6132.86	7040.24	9861.79	23576.1	23268.2	20592.6	6494.2	27966.2	4804.46	13906.5	18332.9	16791.4
(M-H)-	328.043	243.894	Adenosine 3',5'-cyclic phosphate (cAMP)	5511.69	8495.75	3001.78	5261.78	7161.21	3535.37	3071.93	7896.68	6632.62	10637.5	5568.42	9848.66	10043.8	8230.91	9889.7	8895.36	12304.1
(M+H)+	329.149	162.41	Tyr-Phe	18107.1	15964.3	27571.4	22828.9	28364.7	39187.9	31960	48711.2	29315.6	38699.8	39582.9	64166.2	34771.4	48386.9	43450.6	38722.7	43646.2
(M+H)+	330.059	238.734	Adenosine 2',3'-cyclic monophosphate	5772.81	16995	3878.44	9901	14367.5	6793.81	6177.49	10358.7	13297.8	11930.4	7803.9	19571	15820.4	10869.2	13174.9	14834.4	17186.2
(M+H)+	333.155	247.827	Trp-Gln	6084.8	5985.48	5782.1	6809.87	9362.89	7012.51	8561.37	9684.68	16886.6	13948	15613.7	7197.34	8944.79	7425.43	15020.3	8771.18	6981.5
(M+H)+	333.191	316.09	Trp-Lys	11516.9	13427.9	11566.4	14330.3	14846.3	13722.3	9854.63	11857.1	22090.6	21367.9	23231.2	9092.56	16239.5	7871.08	11369.6	15220.3	14720.5
(M+H)+	338.182	332.413	Tyr-Arg	22394.7	31984.6	23441.8	24304.6	30671	22660.3	26741.7	29136.5	29971.7	30465.6	27060.9	20975.1	20532.5	23838.4	25010.9	20044.2	24331.8
(M+H)+	338.182	358.953	Arg-Tyr	30483.2	27591.5	36761.6	30263.6	30236.7	27552.4	28814.6	45002.6	41378.4	29660.2	34128.4	24913.5	38432.3	22260	34749.1	30430.8	28890.3
(M+H)+	338.341	32.457	Erucamide	1.99482e+06	2.20882e+06	2.28937e+06	1.36696e+06	2.46505e+06	1.39421e+06	2.39155e+06	2.97877e+06	1.60365e+06	2.20148e+06	2.24068e+06	1.81325e+06	2.65196e+06	1.51988e+06	1.39254e+06	1.91832e+06	1.67417e+06
(M-H)-	338.987	480.603	D-Fructose 1,6-bisphosphate	8634.21	7490.22	10533.7	17908.4	11801.3	23153.1	18394.1	6734.61	17266	8003.12	21382.4	9829.7	13079.7	10958	7553.95	8104.69	2788.99
(M-H)-	341.108	372.777	D-Maltose	3.33917e+06	3.68509e+06	2.44263e+06	3.40036e+06	3.5903e+06	3.17938e+06	1.37551e+06	1.34717e+06	3.26732e+06	3.65872e+06	2.06543e+06	2.0394e+06	3.47759e+06	2.90415e+06	3.2294e+06	2.96221e+06	1.50041e+06
(2M+H)+	345.034	413.878	Glycerol 3-phosphate	6768.15	6977.14	3012.65	4768.14	13578.6	5706.56	6243.32	1805.17	2561.17	821.636	1707.6	11928.8	814.323	10201.4	1055.08	1895.83	2522.32
(M+H)+	345.078	488.719	Thiamine monophosphate	14683	13935.6	12606.1	14876.6	17497.6	13561.9	13713.2	8250.52	10575.2	14081.8	13595	9716.18	11205.7	12999.2	9513.24	9746.02	9382.45
(M-H)-	346.054	384.698	Adenosine 3'-monophosphate	144361	176378	66384.9	99291.6	78199.8	91007	54273	74714.1	107083	117708	97104.6	46958.3	120318	73728	108416	85121.9	83440.7
(M-H)-	346.054	411.255	Adenosine monophosphate (AMP)	155467	115421	192755	145128	189571	136568	219994	149370	237067	248545	297714	129099	198872	138855	182720	172700	137400
(M-H)-	347.038	425.119	Inosine 5'-monophosphate (IMP)	688765	862454	658352	802766	1.02425e+06	846552	634157	617125	595373	821201	752589	667805	792708	1.02274e+06	587395	716461	660308
(M+H)+	348.07	384.262	Adenosine 3'-monophosphate	246638	348074	121519	192483	183511	160496	124105	143209	227379	223707	238946	101193	231695	149585	223112	169687	154536
(M+H)+	348.07	410.554	Adenosine monophosphate (AMP)	328847	244566	414164	312188	500237	285128	569316	279766	526647	516208	685043	288541	381914	309870	379538	368930	274383
(M+H)+	349.054	424.202	Inosine 5'-monophosphate (IMP)	426628	703510	440823	587843	889973	726623	481265	443770	445764	600290	577337	550007	547007	768317	404452	538433	468219
(M-H)-	351.216	101.573	Prostaglandin E2	120538	93606.1	40457	86996.6	71038.5	58154.6	96168.4	44250.4	115500	67025.1	88126	56365.2	84611.8	67798.8	71308.2	64112.2	93974.2
(M+H)+	352.165	128.757	Phe-Trp	50210.5	77973.9	46568.5	101438	151273	98785.5	83151.4	140838	231362	172657	283238	147406	105901	225420	196609	146419	144407
(M+H)+	359.24	333.532	Ile-Ala-Arg	14542.7	22723.9	35686.7	39283.8	33066.7	47471.7	14767.4	36873.5	41940.5	40336.6	37667.2	21284.5	37953.1	16208.2	45154.3	30456.1	37344.3
(M+NH4)+	360.15	373.982	Cellobiose	1.77167e+06	1.89077e+06	1.2932e+06	1.58081e+06	1.70361e+06	1.68212e+06	1.16545e+06	1.19171e+06	1.61675e+06	1.73742e+06	1.91461e+06	889390	1.64978e+06	1.31865e+06	1.65393e+06	1.4136e+06	1.37264e+06
(M+NH4)+	360.15	393.174	Cellobiose	254126	305999	129480	189419	173936	139177	121643	112951	192445	203060	235809	111158	202024	141857	150690	162366	192267
(M+H)+	361.198	300.035	Trp-Arg	9432.09	14450	12939.4	16693.4	15100.5	16656.8	14278.5	12575.3	21529.8	13378.8	14825.9	10203.1	10340.5	11995.3	16382.3	13891.8	13723.6
(M-H)-	362.049	441.981	Guanosine 5'-monophosphate (GMP)	98742.3	94219.3	96905.8	83717.9	113982	183557	82898.4	179844	89007	119684	221305	79519.7	128150	129945	104398	104545	186428
(M-2H+3Na)+	364.065	416.608	3'-O-methylguanosine	98274.6	124428	35543.9	74653.6	44629.5	52598.5	36864.4	47988.7	84139.3	81106.9	78675.9	32781.2	76865.2	51902.3	83077.2	60959.4	44874.2
(M+H)+	364.065	440.609	Guanosine 5'-monophosphate (GMP)	139694	159149	138976	128602	193435	153999	147214	155351	167208	214406	204358	148930	228610	208816	189160	193467	157283
(M+H-2H2O)+	373.273	209.6	Cholic acid	14724	38982	24225.8	27015.8	32073	21200.1	19816.1	32120.6	23776.9	38895.9	19457.4	64775.9	32384.2	52082.2	31841.1	36386.7	24357.7
(M-H)-	375.128	197.944	Riboflavin	1607.11	2715.32	804.973	2097.43	1541.07	1594.61	1191.41	1236.9	2369.44	2337.79	1577.32	2352.28	1759.53	3376.57	1956.69	2408.53	1800.06
(M+H)+	377.145	196.946	Riboflavin	6575.3	10238.9	7411.48	17916.8	13244.9	8355.84	6481.77	9852.6	16124.3	11799	8568.92	12406.4	7254.51	15919.9	9382.23	11664.5	11036.8
(M+H)+	385.128	376.515	S-Adenosyl-L-homocysteine	48254.4	75833.9	73126.2	58467.1	85118.7	39573.3	68355.1	25684.6	52173.9	51490	31239.9	70898.1	43860.1	86362.8	42236.7	47198.7	46974.8
(M+CH3COO)-	387.251	108.171	(4Z,7Z,10Z,13Z,16Z,19Z)-4,7,10,13,1 6,19-Docosahexaenoic acid	29035	35443.8	15861.4	21229.7	20499.6	25523.2	37371.3	11813.9	23056.1	33392.9	24452.2	12020.3	16539.4	13097.2	21010.2	21051.6	14825.7
(M+H)+	399.144	489.732	S-Adenosylmethionine	53943.1	29373.2	30692.3	40683.5	38715.2	43879.4	37666.4	43436.5	84819.5	60154.5	36160.5	43341.3	42180.6	38339.7	50893.1	86181.5	68687.3
(M+H)+	400.341	134.307	L-Palmitoylcarnitine	27335.2	72654.4	37292.2	41313.2	29013.1	31727.5	38561.9	112857	132426	112305	60966.8	90209.8	80009.5	191507	53374.9	62654.2	171680
(M+CH3COO)-	401.127	372.231	D-Maltose	909501	1.07507e+06	636221	941480	637583	839427	379576	680236	927799	1.07875e+06	981224	269374	938737	804801	484147	825071	748858
(M-H)-	402.992	441.418	Uridine 5'-diphosphate (UDP)	13100.3	18337.1	14639.6	16582.8	28440.4	20731.4	14277.9	16042.8	21605.7	21980.4	23473.3	18961.1	14923	20669.6	16808.6	13982.9	12392.7
(M+H)+	405.009	440.957	Uridine 5'-diphosphate (UDP)	30890.1	43973.9	31057.5	37604.9	61309.4	37706.4	35674.6	34455.1	49521.9	47579.7	51280.6	38740.5	37079.7	52394.2	39657.4	39507.7	30242.1
(M-H)-	407.278	212.681	Cholic acid	52948	117818	65107.6	82249.2	93962.4	62040.7	64262.1	127048	73717.7	153137	57495.6	160018	121753	136763	118652	117202	77899.1
(M+NH4)+	422.035	441.098	Uridine 5'-diphosphate (UDP)	16434.6	24301.9	15424	17330.8	29805.5	18653.5	21625.2	17010	24838.8	24331.3	24697.7	21015.7	22601.9	25716	19337.5	17869.1	17079.9
(M+H)+	428.373	131.051	Stearoylcarnitine	6313.7	9750.08	10949.9	12889.2	12096.2	5940.46	9581.92	57193.3	20766.2	36565.5	9403.8	77339.3	17504.6	75585	32473.1	65701.6	51522.8
(M+H)+	444.031	421.988	Guanosine 5'-diphosphate (GDP)	4326.71	4597.56	4260.79	5761.07	6596.96	5012.81	5679.1	3606.09	4905	5988.97	5717.33	3675.59	4135.49	4894.83	3840.33	3852.44	2846.43
(M-H)-	452.276	178.398	1-Palmitoyl-2-hydroxy-sn-glycero-3-phosphoethanolamine	561715	314119	380250	332164	278591	313440	153113	239420	204551	279974	185097	205718	402285	187567	397559	300914	484107
(M+H)+	454.292	185.087	1-Palmitoyl-2-hydroxy-sn-glycero-3-phosphoethanolamine	277728	202064	201121	298469	176220	177889	108247	196028	132514	86287	114419	145376	302003	108880	234935	168786	319061
(M+H)+	454.292	170.297	1-Palmitoyl-2-hydroxy-sn-glycero-3-phosphoethanolamine	272494	280101	209239	365966	318290	570713	193539	280182	233242	128908	186436	296185	387180	255012	370741	313588	558246
(2M+H)+	455.188	192.812	Deoxycytidine	15620.1	50404.2	4471.86	9263.97	6049.8	5318.79	6596.37	7177.55	72274	15444.6	17053.8	5167.8	18062.5	4095.37	11378.5	12106.7	16075
(M+Na-2H)-	457.233	213.711	1-Oleoyl-L-.alpha.-lysophosphatidic acid	8990	13691.9	6344.88	7392.12	7353.82	6301.93	6878.66	7045.41	11418.3	15355.5	13677.9	7608.87	15258	6770.3	13928.1	13058.2	8933.58
(M-H)-	462.066	443.338	Adenylsuccinic acid	5119.8	8926.05	4178.03	6122.88	4215.65	8445.6	7737.72	3591.47	6780.16	6746.71	7454.1	7107.84	6298.97	8206.37	5483.3	4723.25	5067.96
(M+H)+	464.081	463.851	Adenylsuccinic acid	6656.95	6056.75	10033.7	14015.4	16668.4	12167.7	27099	5193.54	22558.2	11699.3	22867.8	6997.02	8923.68	4524.09	8886.71	7361.72	7085.71
(M+CH3COO)-	467.299	212.982	Cholic acid	8537.06	16006.4	9182.09	11878.7	11364	8305.78	8539.04	14565.2	11205.4	18820.3	9814.75	20066.9	16245	17735.1	19288.8	18057	10477.6
(M-H2O-H)-	485.148	432.408	Maltotriose	126578	116457	110538	108708	138809	118477	105932	97621.5	119171	127733	130050	55476.2	109142	109067	123465	98215.5	91047.7
(M-H)-	487.097	417.181	Cytidine 5'-diphosphocholine (CDP-choline)	7239.86	9564.34	11130.7	8676.93	15149	10079.2	8211.05	8853.24	23214.1	9222.57	16032.3	9974.64	9240.71	11066.6	8069.28	8707.27	11954.1
(M+H-H2O)+	487.165	432.647	Maltotriose	845964	807913	668555	771632	908746	951695	763440	633235	771408	972771	851462	469572	834278	824818	770534	729847	670943
(2M+H)+	487.178	225.834	Cytidine	217279	381636	19403.2	62275.4	47523.6	23143.9	15806.8	41986.1	208029	101365	73512.5	19118.6	104104	24575.9	76920.1	69630.2	57274.3
(M+H)+	489.114	417.054	Cytidine 5'-diphosphocholine (CDP-choline)	56524.2	75862.6	94964.7	81293.9	133452	80957	81835	79970.6	247167	82667.7	165566	87504.5	76599	119504	69893.5	75738.8	84434.7
(M-H)-	495.276	31.116	Enterostatin human	225988	308913	229101	178516	341229	158987	193551	227605	126685	349611	90239.1	336921	192737	380282	322738	260628	229507
(M+H)+	496.339	162.944	1-Palmitoyl-sn-glycero-3-phosphocholine	4.76862e+06	7.42577e+06	2.55508e+06	7.77236e+06	7.67757e+06	6.50852e+06	3.34642e+06	6.11084e+06	9.84704e+06	6.62818e+06	7.21512e+06	5.7176e+06	1.18962e+07	4.62994e+06	1.15578e+07	8.18346e+06	1.25665e+07
(M+H)+	496.34	179.298	1-Palmitoyl-sn-glycero-3-phosphocholine	3.59654e+06	3.57588e+06	1.62692e+06	4.10071e+06	3.00884e+06	2.07526e+06	1.23867e+06	3.18298e+06	3.77897e+06	2.53665e+06	2.84463e+06	2.03634e+06	6.34985e+06	1.34995e+06	4.37412e+06	2.90923e+06	4.91477e+06
(M-H)-	503.159	432.457	Maltotriose	3.08906e+06	3.03272e+06	2.35177e+06	2.57151e+06	3.23999e+06	3.17202e+06	2.20265e+06	2.12676e+06	2.68801e+06	3.1091e+06	2.84781e+06	1.42635e+06	2.53644e+06	2.45991e+06	2.90905e+06	2.34109e+06	1.93121e+06
(M+H)+	505.176	432.007	Maltotriose	731656	724566	682630	720728	842025	788175	772501	607498	737632	830719	818254	430948	723826	694535	759236	661924	559979
(M+H-H2O)+	506.359	167.894	1-Stearoyl-sn-glycerol 3-phosphocholine	9805.71	19867.4	5689.18	14968.3	12081.4	8839.77	6904.63	19670.2	29703.1	11634.7	14502.7	15070	30643.8	11349.3	21080	11576.8	32536.8
(2M-H)-	507.439	43.039	cis-9-Palmitoleic acid	153095	29588.8	161208	58423.2	32300.2	26359.5	28184	30582.9	24332.8	23434.2	35162.2	15513.5	34306.5	11804.8	21085.3	17493.5	15433.5
(M+NH4)+	522.203	432.008	Maltotriose	4.58656e+06	4.20282e+06	3.61191e+06	3.71455e+06	4.81852e+06	4.34552e+06	4.07142e+06	3.30581e+06	4.17023e+06	4.59269e+06	4.63471e+06	2.48914e+06	3.82567e+06	3.71222e+06	3.89068e+06	3812641	3.12148e+06
(M+H)+	522.355	175.201	1-Oleoyl-sn-glycero-3-phosphocholine	3.07422e+06	1.73997e+06	2.03333e+06	1.34308e+06	2.10138e+06	666413	1.28476e+06	728961	2.39167e+06	2.52562e+06	2.74161e+06	1.41563e+06	1.3489e+06	706456	1.72331e+06	1.22398e+06	1.79674e+06
(M+H)+	524.369	158.282	1-Stearoyl-sn-glycerol 3-phosphocholine	490250	685088	637196	682845	855096	794964	474148	879794	725533	748416	501945	1.12584e+06	740620	837216	704456	670193	1.74451e+06
(2M+H)+	537.168	203.544	Allopurinol riboside	175044	452156	195601	199038	216057	156331	201918	134929	364020	263852	204147	285611	152366	314773	234946	241890	155494
(M+Na)+	544.339	168.994	1-Oleoyl-sn-glycero-3-phosphocholine	3.23929e+06	2.80006e+06	1.86043e+06	2.29268e+06	1.1289e+06	1.28432e+06	1.50498e+06	2.22184e+06	3.00426e+06	4.54358e+06	3.92792e+06	1.86135e+06	4.0957e+06	807151	3.78279e+06	2.26128e+06	2.2041e+06
(M+Na)+	546.355	169.623	1-Stearoyl-sn-glycerol 3-phosphocholine	2.21292e+06	1.97594e+06	1.76136e+06	2.32934e+06	1.09686e+06	949290	1.10202e+06	1.65343e+06	2.12703e+06	2.42859e+06	2.26631e+06	897945	3.77441e+06	514584	1.27059e+06	1.51628e+06	1.3482e+06
(M+CH3COO)-	547.119	417.233	Cytidine 5'-diphosphocholine (CDP-choline)	9184.52	11629.6	13311.3	12475	17432.2	12019.4	9246.19	12340.2	28446.3	13285.2	20681.9	11341.2	12898	14096.8	9831.87	10920.2	14446
(M-H)-	558.061	391.324	ADP-ribose	4698.28	4263.98	5323	4475.82	5469.35	3303.73	3900.09	5750.08	2440.75	5522.87	3608.05	9044.33	4856.15	11576.3	4139.74	5759.06	5538.51
(M+H)+	560.078	390.997	ADP-ribose	4982.87	5532.3	6596.08	4541.68	8033.65	4362.89	4191.43	7350.77	2016.41	7098.48	3887.88	11412.7	8073.07	16429.4	4913.48	6311	7221
(M+CH3COO)-	563.18	432.244	Maltotriose	2.61152e+06	2.36766e+06	2.05097e+06	2.36166e+06	2.92829e+06	2.99939e+06	1.90886e+06	1.8269e+06	2.2776e+06	2.77575e+06	2.54095e+06	1.24266e+06	2.29656e+06	2.14825e+06	2.55339e+06	2.02292e+06	1.67531e+06
(2M-H)-	563.501	41.345	Oleic acid	79729.8	125605	114202	132495	139930	143253	138551	98586.6	90303.3	110207	146019	28612.6	68096.1	35318.7	29720.7	62366.6	38991.5
(M-H)-	565.045	411.82	Uridine diphosphate glucose(UDP-D-Glucose)	92810.2	251410	144362	88999.5	212486	39436.5	38764.5	41672.2	105029	54779.9	53781.7	22549.9	30376.1	33100.7	35492.2	36558.8	26428.4
(2M+H)+	567.19	246.168	Guanosine	4780.65	18425.8	2388.69	5712.39	3253.08	2651.75	1656.64	4192.18	20826.4	10188.9	5980.57	6961.1	10703.4	6676.23	16261.1	10822.5	5718.36
(M-H+2Na)+	568.337	168.943	1-Stearoyl-sn-glycerol 3-phosphocholine	143098	139253	137088	100348	93641.8	105994	116424	111917	127741	139958	138480	82958.2	167499	60844.8	167518	113376	106154
(M-H)-	579.024	441.413	Uridine 5'-diphosphoglucuronic acid (UDP-D-glucuronate)	180809	262471	210454	222728	443683	270518	246661	196040	312342	305789	327727	317840	232028	294813	228793	184332	177031
(M+H)+	581.041	440.971	Uridine 5'-diphosphoglucuronic acid (UDP-D-glucuronate)	16705.4	26727.3	19698.7	22067.5	28389.9	21339.9	21671.4	17650.3	26434.5	26940.9	28503.4	21314.3	23372.3	32188.6	20445.2	19229.2	15451.2
(M-H)-	581.238	221.272	Biliverdin	9070.55	37012.4	9515.24	41439.4	62955.6	6631.77	19796.4	7289.95	18771.4	30011.2	7250.73	41518.9	8723.33	27868.6	26282.9	26579.4	19505
(M+H)+	583.254	215.66	Biliverdin	52493.4	267952	80555.1	327469	442074	48180.7	187019	62715.3	117040	150592	31195.2	305086	60780.1	236565	188462	128966	138911
(M+NH4)+	584.088	411.439	UDP-D-Galactose	29710.9	72349	44114.5	30905.7	50363.8	12389.9	13184.3	14609	33215.1	16881.6	18674.7	6800.06	10730.8	9254.49	11583.7	12492.6	9181.06
(M-H)-	588.072	422.264	GDP-L-Fucose	5852.34	10608.5	5964.61	8205.16	7765.15	7439.85	6071.85	5854.89	7744.1	9513.69	8348.29	5782.43	8881.76	8695.16	7645.8	7183.49	6029.9
(M+NH4)+	598.067	440.971	Uridine 5'-diphosphoglucuronic acid (UDP-D-glucuronate)	47300.4	69168.5	53275.2	60237.3	73806.1	59337.7	58982.1	52067.7	73809.5	71516.1	76002	63959.4	57447	84784.6	54201.3	54777.7	42682.5
(M-H)-	606.071	399.254	UDP-N-acetylglucosamine	812394	1.14316e+06	468583	697083	1.05378e+06	674070	613633	391359	702042	652569	775004	353526	609731	604709	465363	439175	369162
(2M-H)-	607.471	40.275	Arachidonic Acid (peroxide free)	118327	165231	86966.2	146278	120294	149491	95345.6	100331	139948	120403	234389	24061	159725	20639.8	82274.5	64014.1	66453.5
(M+H)+	608.088	399.481	UDP-N-acetylglucosamine	214344	267902	153870	169610	221565	166835	188063	124253	174505	173503	174459	147376	144616	197237	143087	155223	145653
(M-H)-	611.142	468.029	Glutathione disulfide	129338	158513	321472	220957	326840	190447	337231	216115	325773	383279	341615	597861	162508	407813	153565	418702	308291
(M-H)-	613.137	408.906	Cytidine monophosphate N-acetylneuraminic acid	38142	55631.1	30434.4	39309	68423.9	43967.5	39925.6	24592.2	33596.6	31822.7	33740.4	39530.4	32488.5	46541.9	25860.4	31496.9	29016.2
(M+H)+	613.159	467.264	Glutathione disulfide	167967	206234	335895	272086	443470	228165	355170	262904	390571	579355	356271	661365	189326	584037	191920	414869	372556
(M+H)+	615.154	408.861	Cytidine monophosphate N-acetylneuraminic acid	28832	41398.1	23145	30604	49481.8	33411.8	27245.9	16962.4	21996.7	22481.9	23193.7	30584.8	19027.4	45118.6	18891.7	21569.9	19513.6
(M+H)+	615.157	467.264	Cytidine monophosphate N-acetylneuraminic acid	22321.8	24532.5	39170.3	35467.6	55046.4	31913.3	43267.7	33646.2	48231.9	76770.1	47250.5	68854.6	24564.7	63227.3	25845.8	54013.6	44883.6
(M+NH4)+	625.114	399.407	UDP-N-acetylglucosamine	25697.4	31402.7	18115.2	20920.5	27960.3	20963.5	22521.3	16837.1	21531.5	19287.1	21227.5	20955.5	16562.7	24928.8	17765.4	18911.9	20318.3
(M+H-H2O)+	649.218	471.607	Stachyose	57831.3	62589.9	71209.8	79734	99138	94418.5	84629.9	68780.3	71660.1	70257.9	95346.7	36978.9	59864.8	73103	66806.3	59921.8	50727.7
(M-H)-	662.099	410.543	Nicotinamide adenine dinucleotide (NAD)	8700.67	7443.48	5949.3	4016.53	6525.3	2900.95	3366.65	6403.88	3230.81	1910.84	1509	9434.68	1301.4	7006.61	11068.3	3018.18	3920.15
(M+H)+	664.115	410.197	Nicotinamide adenine dinucleotide (NAD)	29990.1	24027.8	18586.2	13773.5	26679.7	10319.4	14604.9	19114	11528.2	7809.2	11931.5	36324.9	4371.29	23086.9	34064	10680.8	11192.4
(M+H)+	667.228	471.957	Stachyose	294689	335488	311745	367402	515289	443317	410100	290736	376787	347390	435714	193638	296910	391603	330024	298599	242924
(M+NH4)+	684.255	471.957	Stachyose	957013	1.08466e+06	1.02729e+06	1.21742e+06	1.74226e+06	1.68296e+06	1.36222e+06	1.10816e+06	1.27113e+06	1.13137e+06	1.50465e+06	631467	978729	1.27428e+06	1.10944e+06	996009	779352
(M-H)-	686.138	325.769	Dephosphocoenzyme A (Dephospho-CoA)	13352.7	11241	11157	9187.82	7813.67	12769.8	14449.5	3576.81	14554.7	13187.2	18173.1	2570.48	5904.66	3517.45	8518.56	6734.49	3751.61
(M+H)+	688.155	324.757	Dephosphocoenzyme A (Dephospho-CoA)	25762.6	22868.2	20928.9	17106.1	15436.8	26457.9	29893.2	8626.29	28928	32958.7	35009.3	4983.86	13937.3	5029.47	20592.1	14396.3	6719.07
(M-H)-	742.064	467.382	Nicotinamide adenine dinucleotide phosphate (NADP)	5869.16	9085.13	6263.28	4263.35	5737.98	5582.85	4917.23	4913.74	4439.16	5459.04	7914.61	7989.38	6200	5115.46	5485.64	4914.72	6543.91
(M+H)+	744.081	466.517	Nicotinamide adenine dinucleotide phosphate (NADP)	12751.3	13083.1	9984.03	12752.8	15331.4	14557.2	11760.1	9801.39	10407	14274.7	14443.1	14682	13792.3	18834.7	11676.4	11037.8	10663.9
(M+Na)+	756.553	133.341	PC(16:0/16:0)	734928	458719	973717	623189	690174	420141	621386	778901	414697	337456	439384	552172	738990	457194	459492	453642	583697
(M+H-H2O)+	768.587	46.261	1,2-dioleoyl-sn-glycero-3-phosphatidylcholine	104136	3281.83	100660	44770.8	12193.4	17206.5	35780.6	33593.5	3054.09	11053.5	27005.9	22296.1	32494.7	12909.2	11629	15766	15648.6
(M-H+2Na)+	778.536	132.257	PC(16:0/16:0)	123040	50824.7	140618	99843.6	108186	63231.2	113560	82260.2	80968.2	48462.4	73470.1	70453.5	121443	53509	76713.8	70992	71187.2
(M+H)+	786.595	46.618	1,2-dioleoyl-sn-glycero-3-phosphatidylcholine	108920	26208.1	145086	59021	34995.2	39613.5	59075	69548.5	35790.9	20114	35736	40294.8	39940	27525.2	24628.6	27429.8	38983.9
(M+CH3CN+Na)+	794.604	128.582	Sphingomyelin (d18:1/18:0)	80356.1	44448.9	70898.1	54023.5	48888.2	38546.1	67643.2	89723.6	53306.9	39237.9	48872.1	88983.1	58496.3	47526.2	38600.6	1964.82	52899.6
(M-H)-	808.129	21.6875	Acetyl coenzyme A (Acetyl-CoA)	1452.73	440.645	1200.11	49873.4	2293.84	1525.47	2834.53	2895.46	17861.5	1058.47	1191.25	7660.52	3108.71	53969	790.056	24610.1	54517
(M+Na)+	808.583	46.599	1,2-dioleoyl-sn-glycero-3-phosphatidylcholine	314860	113403	355368	183479	139973	152324	248925	260271	213163	83014.7	185600	162097	157846	95261.2	103906	141366	150423
(M+Na)+	810.596	46.5665	1-Stearoyl-2-oleoyl-sn-glycerol 3-phosphocholine (SOPC)	107475	39852.4	121796	84079.9	59020.8	58667.5	96157.6	113056	75387.1	30327.2	67832.8	70491.5	55480.6	42774.1	40156.9	52737.5	69435.7
(M+H-H2O)+	811.269	488.647	Maltopentaose	7745.3	9046.68	6574.43	13654	11150.1	8965.73	7737.74	6131.37	6434.61	13105.3	9008.58	5114.29	7182.99	8241.53	7309.55	7291.13	5565.33
(2M-H)-	815.565	212.708	Cholic acid	126.102	759.636	286.016	396.049	546.992	71.0398	55.3387	470.042	256.364	624.864	0	1233.73	357.685	873.704	655.15	990.047	288.139
(M+H)+	829.281	488.366	Maltopentaose	64488	81827.7	56966.8	75695.7	94412	83537.3	66085.9	48807.9	58559.2	65474.4	73455	40148.7	55373.6	72941.8	60013.6	61976.3	49765.2
(M-H+2Na)+	830.565	46.453	1,2-dioleoyl-sn-glycero-3-phosphatidylcholine	32451	24132.2	24970	25366.2	21403.3	20316.1	35197.1	30471.9	41982.1	16385.6	43149.5	25633.7	32013.6	16204.3	21426.3	20247	20532.3
(M-H+2Na)+	832.582	46.287	1-Stearoyl-2-oleoyl-sn-glycerol 3-phosphocholine (SOPC)	56817.6	23989.1	55969.6	40738.9	28985.3	22949.8	50604.1	54230.9	59646.7	22374.6	46414.3	47480.7	43311.5	29347.9	27848.6	32600.9	46255.5
Adduct	m/z	RT(s)	Description	S1_neg	S2_neg	S3_neg	S4_neg	S5_neg	S6_neg	S7_neg	S15_neg	S16_neg	S17_neg	S18_neg	S19_neg	S20_neg	S21_neg	S22_neg	S23_neg	S24_neg

## Sheet: Table S4
Table S4. Tail metabolomes of control and T3-treated stage 30-31 tadpoles.
Adduct	RT(s)	m/z	Metabolites	Control	Control	Control	Control	Control	Control	Control	T3	T3	T3	T3	T3	T3	T3	T3	T3	T3
(M+H)+	432.166	276.155	.gamma.-L-Glu-.epsilon.-L-Lys	8841.69	10173	8861.84	7226.09	14743.3	8911.45	8442.74	9452.83	8016.16	7722.73	7963.43	11099.3	9503.51	8061.56	9661.24	8901.17	9247.29
(M+Na)+	129.033	808.586	1,2-dioleoyl-sn-glycero-3-phosphatidylcholine	316838	309570	266053	216818	250308	343575	276648	348663	341345	356252	285517	379427	295379	314181	282882	310549	377981
(M-H+2Na)+	127.695	830.569	1,2-dioleoyl-sn-glycero-3-phosphatidylcholine	23058.7	19550	17442.4	15298.1	17476.1	36093.4	18621.6	22116.7	21031.3	23441.3	24705.8	32816.8	19479.7	33035	30107.9	21833.5	35555.1
(M+H)+	353.695	126.102	1-Methylhistamine	50716.1	35643.7	33076.5	21417.7	22427.5	35290.7	31090.2	34234.2	27770.2	25288.6	26196	35656.1	30162.2	27749	27512.2	25758	43491.8
(M+H)+	175.704	522.355	1-Oleoyl-sn-glycero-3-phosphocholine	28596.3	29243.7	19970.8	23549.1	29108.7	37953.7	35026.6	30040.4	58804.5	64405.4	23445.8	48434.8	36453	37993.2	62121.1	37574.8	65835.6
(M+Na)+	174.497	544.338	1-Oleoyl-sn-glycero-3-phosphocholine	18226.2	16037.3	11416.6	8147.28	15679.3	16966.6	11007.4	15016.5	19663.9	13520.8	15698.7	32978.5	18216.9	11614	12824.2	10929.1	29543.7
(M+H)+	164.275	454.293	1-Palmitoyl-2-hydroxy-sn-glycero-3-phosphoethanolamine	47348.3	61969.4	52254.2	36506	61341.3	78118.7	47167.5	54345.6	52724.3	124104	36014.4	113201	56831.2	52819.5	60248.8	65314	91713.4
(M+H)+	135.299	718.538	1-Palmitoyl-2-oleoyl-sn-glycero-3-phosphoethanolamine	148784	142198	166871	134799	132531	190955	157021	165265	153691	171647	207867	224722	157988	160149	132688	117226	156130
(M+H)+	152.267	496.34	1-Palmitoyl-sn-glycero-3-phosphocholine	630098	938762	547157	430296	719085	869670	510548	1.08621e+06	961306	1.1086e+06	706131	1.48437e+06	1.0861e+06	864367	1.07114e+06	903614	1.89535e+06
(M+Na)+	155.166	518.323	1-Palmitoyl-sn-glycero-3-phosphocholine	87436.8	70232.9	47713.4	52054.5	54475.8	67931.5	53364.2	59775.6	67234.5	86249.1	62489.5	92882.2	69347	191940	71440.6	75493.2	105025
(M+H-H2O)+	170.903	627.534	1-Stearoyl-2-arachidonoyl-sn-glycerol	77437.4	58325.6	78897.8	44692.6	44382.8	72743.5	53959.3	60878.3	56003.5	107086	54457	95917.6	58465.1	65490.6	95676.6	45121.6	58278.6
(M+H)+	174.97	524.37	1-Stearoyl-2-hydroxy-sn-glycero-3-phosphocholine	26174.8	23381	19037.3	12247.8	20455.5	33243	20371.9	24241.3	29343.6	29625.5	18050.8	37229.3	38647.4	28657.2	38943.9	27378.7	46539
(M+Na)+	174.516	546.355	1-Stearoyl-2-hydroxy-sn-glycero-3-phosphocholine	31333.9	29867.5	16055.3	15178.6	21775.8	32030	17076.3	25475.9	25431	29129.3	21321.7	47622.4	30501.2	30953.7	27433.9	18823.2	27451.2
(M+H)+	158.519	482.324	1-Stearoyl-2-hydroxy-sn-glycero-3-phosphoethanolamine	53491.9	61133.7	43262.1	45590.2	56338.2	56517.5	49117.6	73924.7	66066.8	67786.2	46707	75329.6	61654	96519.3	79133.7	67088.3	192498
(M-H+2Na)+	47.173	832.586	1-Stearoyl-2-oleoyl-sn-glycerol 3-phosphocholine (SOPC)	39915.3	59242.7	36459.8	37621.3	45933.2	55188.4	51221.2	55740.1	56661.3	64729.8	52520.8	49599.1	50836.8	53296	53608.8	50227.8	66464.8
(M+Na)+	47.29	810.601	1-Stearoyl-2-oleoyl-sn-glycerol 3-phosphocholine (SOPC)	193400	221442	163613	156896	212600	278555	240648	204973	239934	262677	235651	247132	246022	243771	255035	215750	231887
(M+H)+	148.853	524.371	1-Stearoyl-sn-glycerol 3-phosphocholine	133617	171241	92412.3	62937.9	89738	176431	120185	198851	232349	236909	182299	196345	208139	197806	178364	221438	282228
(M+Na)+	141.606	546.355	1-Stearoyl-sn-glycerol 3-phosphocholine	73490.8	133935	49138.1	40355.9	108950	82757.6	90078.3	84748.6	142220	85870.3	75181.8	161366	114693	152974	91698.8	121032	240446
(M+CH3COO+2H)+	51.1765	151.095	2-Ethoxyethanol	6033.34	8967.88	6161.98	6951.68	10065	10746.5	5880.12	6839.61	8024.88	7563.02	2737.07	6893.4	5448.63	8918.7	9466.33	8159.29	9426.14
(M+H)+	211.316	152.056	2-Hydroxyadenine	107851	86905.2	91325.9	64488.7	85820.6	86732	63138.4	80522.2	73741.6	112281	63873.3	93715.3	80166.5	68140.4	75322.6	80298.4	105408
(M+H-H2O)+	372.018	325.113	3.alpha.-Mannobiose	53796.8	85699.7	57163.5	36709.2	67123.7	102628	67591.2	81818.1	74888.1	59148.2	61376.4	76010.1	77813.8	67745.3	82049.4	62264.1	99909.4
(M+H)+	338.46	146.091	4-Guanidinobutyric acid	80917.6	41253.4	54892.4	40827.5	40229.3	42686.3	39444.5	36699.9	33972.5	29447.1	48507.6	38093.1	38818.1	26545.4	47637.8	33707.9	27292.5
(M+CH3CN+Na)+	176.476	335.138	5,2'-O-dimethylcytidine	3880.36	10667.1	6141.82	7430.9	11459.5	9645.78	7766.82	11537.2	8745.91	6281.67	3093.36	6551.44	9914.56	8722	5556.35	6409.15	13904.1
(M+H)+	286.805	204.122	Acetylcarnitine	709306	724964	618363	353862	813748	830723	750612	1.08349e+06	1.31482e+06	1.0615e+06	900472	986938	1.12286e+06	1.4496e+06	1.29887e+06	970958	1.60253e+06
(M+H)+	358.474	146.117	Acetylcholine	30325.1	36344.9	31141	22313.4	48928.3	31578	28084.8	42213.1	43220.3	60632.9	30652.4	51234.3	44576.8	45224	41603.5	42761.2	53210.2
(M+H)+	146.423	136.061	Adenine	1.76344e+06	1.06392e+06	971847	787285	783625	1.06902e+06	848871	954644	625155	1.058e+06	446468	1.45961e+06	497088	564099	968918	717079	757840
(M+H)+	238.045	330.059	Adenosine 2',3'-cyclic monophosphate	831.254	999.897	856.012	637.389	1517.53	1412.29	830.39	1012.17	1348.53	907.232	875.639	1559.46	905.864	1338.22	864.518	856.592	1386.08
(M+H)+	383.188	348.07	Adenosine 3'-monophosphate	27470.7	23380.4	32813.2	14385.7	27667.7	28475	12089.1	21799.2	15247.9	13954.8	14951.3	42178.8	20829.2	16970.7	17428.5	14070.1	26586.8
(M+H)+	471.39	428.037	Adenosine 5'-diphosphate (ADP)	38966.3	63465.2	50695.1	26421.7	15712	33282.6	53986.2	61536.6	21857.6	32620.2	46823.4	54342.9	71021.8	40810.5	48369.8	15911	17737.3
(M+NH4)+	35.959	296.258	all cis-(6,9,12)-Linolenic acid	47426.2	76159.1	31098.9	38192.8	55280.7	78867.9	77088.9	65947.9	72816.9	51992.7	50202	86261.1	53488.2	71158.8	89123.7	52394.2	95707.4
(M-H+2Na)+	203.305	313.051	Allopurinol riboside	7090.09	6879.69	6975.53	6684.81	5905.97	6745.55	7393.72	5958.25	4212	8090.5	5041.64	8966.18	5830.37	6579.5	6351.98	6777.69	6704.25
(2M+H)+	202.49	537.169	Allopurinol riboside	59747.6	78203.3	37981.6	31184.9	29678.5	64334.7	38579.5	62618.2	32009	63185.3	18255.9	168451	36111.5	35390.8	41135.9	37903.9	93444.5
(M+H)+	402.027	246.155	Arg-Ala	11866	19448.4	14792.7	10954.6	31890.7	15456.3	21969.3	17622.3	20126.1	15272.9	15011.5	18469.2	21411.1	19369.5	17825.1	11443.3	22366.3
(M+H)+	373.471	304.16	Arg-Glu	1841.19	2092.06	1712.05	1580.81	2810.92	2109.45	1744.1	1759.25	2202.21	1652.51	1720.16	1876.98	2070.73	3521.98	3415.43	1887.1	2490.98
(M+H)+	440.39	291.129	Argininosuccinic acid	133191	100982	89708.7	57347.7	52655.5	123198	91069.2	85358.5	69445.1	73702.6	75331.7	158470	85603.2	65754.4	77645.5	77952.1	78565
(M+H)+	255.322	118.086	Betaine	105333	240726	182626	107858	485595	156980	126878	368568	541962	345945	393712	179428	403761	627878	877037	733469	612167
(M+H)+	237.744	238.093	Biopterin	63129.5	130088	68092.2	60983.7	107933	138291	93442.7	110732	110884	98707.2	58311.9	113600	83891.8	102444	118590	93050.2	156410
(M+NH4)+	372.02	360.15	Cellobiose	141461	215694	140692	94314.4	163661	248097	171007	194947	185092	171925	148539	191773	203322	178224	198105	152827	237055
(M+H)+	342.689	132.076	Creatine	396604	464086	401609	424241	423486	479620	418836	537729	481926	464926	392357	443977	444679	459985	499781	468663	488157
(M+H)+	157.415	114.066	Creatinine	97643.3	90006.7	59079.3	59549.5	66536.8	103014	78325.9	89819.9	110045	119056	95680.6	91872.9	80342.6	122079	120453	97147.2	111719
(2M+H)+	224.181	487.179	Cytidine	15139.8	19521.6	7024.59	4372.81	6412.4	23065.7	7439.53	17952.1	13720.1	13431	4102.42	19113.3	9299.45	6165.07	14665.3	7011.47	26957
(M+H)+	224.351	244.092	Cytidine	43084.7	46833.6	30532.7	22900.1	27678	49730.8	31087.1	43854.6	37894.9	40873	24201.4	42781.4	32413.7	26630.2	39385.5	27872	52170.8
(M+H)+	294.793	306.048	Cytidine 2',3'-cyclic phosphate	1549.08	911.622	1257.78	647.515	1595.33	1239.21	610.043	1394.54	469.348	423.9	626.126	1632.91	670.878	629.633	760.526	795.51	1300.27
(M+H)+	414.377	489.115	Cytidine 5'-diphosphocholine (CDP-choline)	1616.16	1767.79	1840.43	1228.09	3654.57	2167.62	4090.01	2563.36	2977.34	2578.55	2559.73	2004.07	2895.97	3444.79	2601.53	2254.71	3674.56
(M+H)+	406.836	324.059	Cytidine 5'-monophosphate	12609.9	6046.93	7602.33	3991.13	6540.57	7373.69	3565.14	7766.06	4866.85	4516.53	4228.42	9353.37	5300.87	4745.61	5918.63	4064.3	7862.55
(M+H)+	182.072	112.05	Cytosine	178977	150471	120755	104898	103362	158802	121896	168556	187601	128222	186818	114000	172118	129604	199621	142574	175224
(M+H)+	71.33	161.091	D-Alanyl-D-alanine (D-Ala-D-Ala)	2351.88	536.983	2307.72	2668.12	5685.65	4577.62	3598.2	4979.8	11744.7	4992.34	3683.3	13112.4	4285.34	12068.7	4878.86	3638.93	10704.5
(M+H)+	192.087	228.097	Deoxycytidine	3015.85	3151	2217.6	1554.12	1959.08	3866.9	2404.82	4435.35	3835.05	3469.25	3173.62	4992.48	3686.28	3117.76	2959.26	2861.47	6660.69
(M+H)+	157.922	268.103	Deoxyguanosine	12795.2	11848.4	9115.16	6856.1	8808.82	8428.49	8644.13	8461.97	7360.57	8565.65	4856.5	16118	6837.94	7210.14	8029.36	6314.7	9221.45
(M+H-H2O)+	479.226	322.993	D-Fructose 1,6-bisphosphate	6847.15	7887.34	7847.66	5450.95	9440.24	15349.4	7659.47	11614.9	12547.7	8134.2	8932.47	7952.39	11240.9	6215.08	15095.8	9480.98	12205.2
(M+H)+	479.875	341.003	D-Fructose 1,6-bisphosphate	3968.67	4216.69	4515.42	3453.54	4426.32	7141.78	4090.38	6124.19	7126.31	4152.02	4449.76	5146.56	4139.46	2615.42	6683.43	4484.75	7074.33
(M+H)+	445.732	261.037	D-Glucose 6-phosphate	84102.6	130963	79224.8	63970.6	69067.3	140060	121041	145418	149864	122977	92997.6	153783	153378	174439	165824	108423	246211
(M+NH4)+	446.332	278.063	D-Glucose 6-phosphate	20201.1	36235.1	21341.7	16721.6	16808.8	33590.2	30009.4	45192.5	38895.8	31646.5	23146.2	38245.8	40016.4	34327.1	34084.9	27478.8	62136.8
(M+H)+	288.288	106.086	Diethanolamine	3441.6	10100.2	5247.15	4080.32	9828.69	7891.63	5949.02	10268.5	10832	9751.51	7253.62	14102.2	11072.8	8966.12	7432.12	7587.92	12556.6
(M+H)+	352.835	166.052	DL-Methionine sulfoxide	32746.7	37517.9	28768.9	27118.2	29637.7	38951.7	19302.6	19332.8	15073.3	23358.8	22404.6	61810	18576.3	20747.3	20552.6	12744.8	21967.6
(M+H-H2O)+	444.356	243.026	D-Mannose-6-phosphate	78640	125539	77623.9	80011.2	84860.3	123390	140369	128976	203892	160071	81979.1	197299	135139	117825	153519	100757	223000
(M+H-H2O)+	286.72	136.075	Dopamine	23439.6	18525.4	17752.8	10546.1	28937.2	25583.9	8481.27	23932.7	10711	17826.4	9735.02	32613.1	11616.5	15455.8	15412.4	13053.5	20818.8
(M+H)+	294.308	116.07	D-Proline	174147	203844	127334	115273	169620	203759	137243	196176	196582	180329	156114	200259	212836	176041	206545	151053	228511
(M+H)+	307.466	230.095	Ergothioneine	39706.4	32034.7	16900.3	12107	37269.3	27628.5	24092.6	52302.1	28317.2	18985	7976.63	15075.9	39217.1	7581.3	39015.7	30538.1	43144.6
(M+H)+	33.194	338.341	Erucamide	800745	1.40281e+06	1.11279e+06	1.91578e+06	1.66691e+06	2.34091e+06	2.61757e+06	1.51168e+06	1.83486e+06	1.16239e+06	1.11082e+06	1.78648e+06	1.40185e+06	1.96454e+06	1.31929e+06	1.33921e+06	1.87107e+06
(M+H-H2O)+	33.3145	321.314	Erucic acid	23977.8	36254.8	27883	39513.1	40406.7	52568.5	56976	37640.3	45484.1	25652.2	27882.4	1789.2	29493.1	40102.3	36890	26164	39069.6
(M+H)+	378.522	308.09	Glutathione	4440.74	5110.34	3672.77	4428.05	2869.39	3973.46	1896.37	3359.69	2190.89	3054.6	2044.92	4083.13	2211.73	1202.82	7178.65	1973.34	2473.94
(M+H)+	466.024	613.16	Glutathione disulfide	31150.9	20091.7	17859.3	14428.7	18449.5	18820.7	6880.66	42769.3	42925.5	23741.5	18143.6	33681.7	32407.7	20450.2	65938	27677.1	43617.1
(M+H)+	429.501	232.139	Gly-Arg	8811.15	4554.5	5204.74	6223.65	7418.4	3823.01	4849.46	8794.3	4081.42	3855.59	3971.73	4930.23	4226.53	4409.74	4111.14	3818.75	505.425
M+	367.698	258.109	Glycerophosphocholine	44633.6	53335.7	62680.4	27672.3	151253	54700.2	120349	51643.2	73743.9	63283.2	37282.9	43189.3	47051.9	108346	58258.3	58046	95638.4
(M+CH3CN+H)+	406.457	254.124	Gly-His	4226.85	6561.65	3430.52	4760.09	5058.02	5533.92	4929.5	6024.67	6915.02	6499.35	5006.39	6415.45	7584.73	6521.23	7863.78	6169.66	8155.01
(M+H)+	237.334	189.122	Gly-Ile	4135.15	1893.39	2553.29	2387.57	2486.28	5468.51	2961.72	2396.59	4976.52	2409.9	3233.11	4496.33	4404.81	4014.12	3324.81	3280.25	5754.53
(M+H)+	244.978	284.099	Guanosine	52374.6	55956	36180.1	30821.3	28746.8	43930.5	32354.1	40961.4	24807.3	52267.9	18697.4	69177.4	30454.5	22648.8	27548.1	26777.8	55336.3
(M+H)+	414.469	364.065	Guanosine 5'-monophosphate (GMP)	16235.7	12317	14462.2	7973.11	14282.3	10428	7503.57	13404.1	10797.6	9246.48	8615.27	15968.7	12137.4	9250.63	13369.3	9186.1	14965.9
(M+H-H2O)+	272.314	266.124	His-Gln	5408.82	8495.13	6697.12	4991	7162.64	14789.6	4440.07	6522.88	18416.2	19680.8	16667	26669.9	7300.39	18913.3	12982.9	5945.41	18656.5
(M+H-2H2O)+	305.571	257.113	His-His	3965.98	4190.93	4783.45	3529.11	4415.6	10252.3	4946.98	3249.24	7268.87	7123.18	9234.61	6855.02	4105.44	9338.3	4744.1	3148.08	8389.62
(M+H-H2O)+	272.351	239.113	His-Thr	2882.28	4063.87	2892.34	2666.13	2599.95	5840.03	1810.49	2819.29	8092.05	8336.06	7592.11	9935.18	3088.05	7830.86	5371.01	2327.4	7094.86
(M+H)+	288.456	255.144	His-Val	1484.11	2182.6	1624.8	1432.22	3302.2	2806.26	1665.36	3015.39	2876.55	1994.18	2822.73	3010.72	3053.61	3042.68	3121.66	2178.28	3504.35
(M+H)+	156.151	137.045	Hypoxanthine	2.47438e+06	2129487	1.49462e+06	1.59579e+06	1.34174e+06	1.98963e+06	1.70429e+06	1.94486e+06	1.42687e+06	1.93481e+06	1.42303e+06	2.19921e+06	1.37113e+06	1.52731e+06	1.82069e+06	1.50022e+06	1.88249e+06
(M+H)+	43.4125	203.138	Ile-Ala	5463.93	5621.87	2860.69	2749.89	6220.64	7737.14	5491.44	14296.6	16366	8240.75	9719.64	11134.8	11457.8	10946.4	11333.2	7918.9	13970
(M+H)+	202.49	269.088	Inosine	341432	367026	279335	263561	229133	349982	263554	363808	279337	329789	179630	536115	256751	247813	301012	278847	405142
(M+H)+	421.2	349.054	Inosine 5'-monophosphate (IMP)	325028	542434	436368	289956	590938	715628	490591	798168	805343	556575	409202	383190	661206	743288	823033	618552	981561
(M+H-H2O)+	430.16	325.113	Isomaltose	60894.6	69552.2	49085.1	48411.9	52183.2	81819	48032.5	67794.4	53700.4	41656.5	59553.5	85292.6	75568.8	44504.7	41514.6	45187.4	95536.4
(M+H)+	518.173	175.119	L-Arginine	880844	984971	874639	785894	668401	1.05602e+06	899303	843066	415764	1.03297e+06	923707	660135	663843	620022	832780	534547	809083
(M+H)+	337.4	162.112	L-Carnitine	485626	600486	548802	345890	655508	675317	663759	637877	737324	616076	507874	674227	653973	751872	827032	716057	875843
(M+H-H2O)+	400.086	209.102	L-Carnosine	24047.1	32158.4	24354	23177.2	35693.2	35894.7	31559.8	40713.6	39544.3	31822.6	27854.8	35999.7	40497.4	38808.2	41274	35564.3	51740.1
(M+H)+	400.081	227.113	L-Carnosine	1.8791e+06	2.53448e+06	1.86989e+06	1.72365e+06	2.58075e+06	2.54366e+06	2.32942e+06	2.93023e+06	2.91439e+06	2.33815e+06	2.0682e+06	2.54423e+06	3.03978e+06	2.87274e+06	3.2839e+06	2.50038e+06	3.60506e+06
(M+H)+	374.708	176.102	L-Citrulline	33950.7	26827.3	16178.2	15478.8	22202.4	21316.6	17606.1	18861.9	12621.7	16285.9	12636.9	18660.3	14459.9	13423	12675.9	11694.7	14840.6
(M+H)+	317.694	288.202	Leu-Arg	5997.25	11489.7	8544.54	5637.62	21679.4	9757.17	7807.22	11646.5	11237.9	8579.46	8180.41	9024.28	13357.5	13387.5	10539.3	8843.15	15696.3
(M+H)+	369.475	148.059	L-Glutamate	34822.8	40848.1	30091.3	27356.4	33415.5	41298.8	27126.6	36713.8	30784.5	30798.6	23220.5	39924.1	30522.5	29632.4	36101.7	29071.3	37668.4
(M+H)+	355.659	147.075	L-Glutamine	23892.9	27654.4	24169.5	16344.6	24819.3	29751.2	22030.9	39683	38164.5	35593.2	33427	61647.7	44896.4	38889.2	44813.2	34902.3	47235.1
(M+H)+	568.974	156.076	L-Histidine	265767	114502	212604	132365	208756	48506.2	165793	256305	232463	161310	154617	224954	254108	109188	156660	190948	66853.7
(M+NH4)+	35.306	298.274	Linoleic acid	29796.1	52000.9	21055.2	32736.8	31365.1	48516.7	47222.6	43752.4	47631.2	46845.1	42151.1	63519.3	39720.2	41789.3	72812.5	43260.1	55935.6
(M+H)+	334.348	132.101	L-Isoleucine	174750	3788.81	6986.54	227956	43989.7	158867	175460	148464	153685	184215	2533.08	168176	135833	8439.01	178538	183521	130151
(M+H)+	259.51	132.101	L-Leucine	51088.8	53590.7	31130.9	29247.7	44609.8	53300.7	66036.8	52392.5	70934.2	37773.9	57817.5	66024.4	48260.1	43049.7	48201.8	36984.3	50680.3
(M+H)+	519.169	147.112	L-Lysine	60400.5	15259.4	56045	41096.6	42128.8	14758.5	38822.6	46739	47633.9	50222.9	57109.7	64188	57586.8	52076.3	42475.3	62822.9	57921.7
(M+H)+	270.883	150.057	L-Methionine	20539.8	23142.8	21271.1	14208.8	16900.5	28014.6	13727.9	26258.3	25415	16648.3	13878	18866.8	25626.7	19750.9	20381.5	14443	29149.5
(M+H)+	120.605	400.342	L-Palmitoylcarnitine	34676.3	35769.9	25703.5	19172	38507.2	38381.5	22424.7	26134.7	26241.7	38637	19239.4	30721.2	20204.3	32700.4	51522.8	41696.5	57749
(M+H)+	245.071	166.086	L-Phenylalanine	109187	111132	75450.8	59809.1	103738	112406	79251.8	103483	95000.2	85156.4	72298.9	123606	99009.3	94926.8	88338	74586.6	132801
(M+H)+	519.351	130.085	L-Pipecolic acid	48803.5	30090.1	11074.8	26245.9	36294.7	57079.2	31035.4	36625.1	42541.1	44150.4	44294	52799.1	26460.2	24574	36343.5	35503.3	37260.1
(M+H)+	421.176	277.139	L-Saccharopine	21590.4	31082.7	21472.3	10449.6	31613.3	39024.1	34640.5	36043.5	41058.2	38307.4	23288.8	31566.9	39908.2	40828.2	45134.6	43076.6	41693.8
(M+H)+	245.03	205.096	L-Tryptophan	32255.6	33812.9	20502.1	15984.4	28315.6	36171.4	19741.5	25538.9	18513.4	24222.1	16547.5	35874.4	23017.8	18671.3	17656.4	17507.7	31243.4
(M+H)+	285.516	182.08	L-Tyrosine	80683.9	63244.2	57171.4	35957.6	76304.9	95081.7	35112.3	65908.6	49574.7	54364.4	35722.8	95991.2	50035.9	22977.3	41273.6	38455.2	79600.7
(M+H)+	284.372	118.086	L-Valine	17381.1	28039.9	11067.1	11013.1	15053.6	14309.4	11608.2	17669.6	16404.3	13296.1	18926.9	29063.5	15392.2	16506.3	17719.1	14468.3	17644.6
(M+H)+	339.228	260.196	Lys-Leu	1312.59	1745.49	2499.11	1055.03	4930.61	1718.31	1695.01	3146.97	2535.78	1449.46	1750.42	1345.9	1715.73	1521.05	2810.33	1869.21	2743.83
(M+H-H2O)+	404.098	276.166	Lys-Phe	1875.28	3487.98	3825.51	2298.3	8720.75	3158.02	3421.7	4747.25	3894.4	3106.79	2755.6	2915.18	3759.35	4260.5	2892.98	3283.17	5032.35
(M+H)+	458.684	244.165	Lys-Pro	4574.77	3527.47	4207.67	3990.71	5891.15	3314.09	4799.1	3952.7	3772.29	4810.33	5989.17	3952.46	4399.55	4363.84	3236.96	6215.99	2448.54
(M+CH3CN+H)+	439.71	275.17	Lys-Ser	3432.92	4313.41	5654.33	3415.95	9532.24	3146.77	3751.54	3715.22	3997.92	2956.82	3646.15	3257.18	3544.88	4700.92	3347.72	2950.86	2520.2
(M+H)+	486.597	829.283	Maltopentaose	3677.02	7407.08	2794.41	3644.58	4928.01	8596.36	5727.71	7033.5	5411.66	4178.92	4174.5	7189.43	6993.64	4936.39	4315.77	4456.06	8113.86
(M+H)+	429.74	505.177	Maltotriose	96558.9	110558	77834.9	73637.9	81146.3	114343	81868.9	96644.7	87204.3	63904	110192	151114	122847	78070.8	63038.5	73221.8	147117
(M+H-H2O)+	430.331	487.166	Maltotriose	99832.6	126100	86743.9	81758.6	88700.6	133860	90596.7	113618	94896.3	68805.6	103940	153242	137271	83635.1	73410.3	77533.9	168173
(M+NH4)+	430.076	522.203	Maltotriose	533707	690831	418676	397283	470302	717029	450223	574282	475642	369857	529739	819648	699934	404991	350453	385166	806953
(M+H)+	350.986	217.129	N-.alpha.-Acetyl-L-arginine	8266.51	10083.9	8177.82	7247.69	9516.57	13167.4	6386.73	7211.73	6745.09	10548	7526.07	22932.2	6055.44	7389.17	5780.44	5680.88	8922.85
(M+H)+	529.215	189.159	N6,N6,N6-Trimethyl-L-lysine	72785.2	163302	129136	100510	204861	183162	130451	183128	170651	148910	58158.9	128446	189494	165960	129279	155146	211092
(M+H-H2O)+	346.595	143.117	N6-Methyl-L-lysine	14760.6	6702.08	6087.68	7534.55	8018.5	12307.7	10447.6	18423.6	19229.8	20196.5	15306.4	16741.1	17289.6	20553.1	12831	7982.56	24025.8
(M+H)+	405.853	305.097	N-Acetylaspartylglutamate (NAAG)	4311.07	4487.12	4875.33	3110.93	5751.46	5631.96	4827.03	7567.82	6330.29	6762	3760.97	8026.89	7328.73	6345.08	6936.82	5140.17	9792.59
(M+H-H2O)+	396.235	204.086	N-Acetyl-D-glucosamine	12395.7	16751.1	12335.1	9920.7	15060.4	18705.7	11402.3	15932.5	16682	11935	7976.83	17612.5	15755.7	12548	20502.9	14233.7	21772.7
(M+H)+	502.334	203.149	NG,NG-dimethyl-L-arginine(ADMA)	108817	157928	138319	106557	66998	166891	85408.3	178071	118422	134095	112845	170622	142686	103873	138772	146469	132572
(M+H)+	63.884	123.054	Nicotinamide	659662	815277	373297	348055	494979	721612	432586	714423	657838	686295	467204	542056	573049	598034	791130	603822	821591
(M+H)+	196.704	124.039	Nicotinate	4980.9	4469.44	663.798	5169.83	2810.66	6660.95	4735.74	14496.8	21720.2	5260.89	5160.33	6075.78	6293.77	1185.88	10898.5	5631.81	6357.1
(M+H)+	77.562	163.122	Nicotine	27939.8	36602.3	14714	21005.1	34979.3	20082.5	22754.9	33006.8	26811.8	16832.6	18820.5	26802.1	17092.1	31195.4	41513.6	29163.7	22708.7
(M+H)+	43.466	169.075	Norharmane	11921.9	13783.4	8229.36	9177.68	8345.62	10419.7	8419.39	14806.3	12066.1	447.63	7223.95	11425	9140.6	10572.2	13030.2	7916.44	11144.4
(M+H-H2O)+	34.206	548.54	N-Stearoylsphingosine (Ceramide C18)	12504.5	10457.5	20958.2	9204.85	4473.73	18397.3	16607.2	14268.9	16176	1990.39	31193.2	18164.4	22968.2	13938.9	11006	8084.46	10363
(M+H)+	246.888	220.117	Pantothenate	27946.4	28698.5	17818.3	12503.9	18708.4	29045.3	15794.8	26453.4	24510.9	20643.3	15743.3	34432.7	26315.4	19640.1	22342.8	17862.1	32789.3
(M+H)+	51.852	206.137	Pantothenol	3120.76	7461.7	4848.87	3326.29	11794	4414.31	4238.18	7479.99	5827.51	7262.34	3151.84	6601.19	5400.92	6867.37	9076.94	9894.6	10676.8
(M-H+2Na)+	46.9595	778.539	PC(16:0/16:0)	62592	77012.6	38453	41891.4	63836	64113	57647.5	47036.3	53285.5	59456.5	36963.7	51666.9	65633	61757.4	35923.3	44380.8	75343.3
(M+H)+	47.2895	734.566	PC(16:0/16:0)	189237	187469	207739	171090	188273	240598	199577	172477	184337	217959	181173	256376	199725	208443	163352	152277	166632
(M+Na)+	47.29	756.554	PC(16:0/16:0)	1.05735e+06	1.21755e+06	1.01365e+06	899736	1.03034e+06	1.19082e+06	1.00083e+06	909991	1.1548e+06	1.34446e+06	926731	1.12924e+06	1.07559e+06	1.03227e+06	1.00017e+06	1.10341e+06	1.07471e+06
(M+H)+	293.684	322.187	Phe-Arg	1387.91	2771.45	1736.99	1366.64	3839.43	2371.61	1618.98	2311.92	2291.68	2295.35	1928.97	2108.04	3413.67	2657.07	2220.19	1698.52	3525.84
M+	122.947	351.166	Phe-Trp	3456.81	5639.16	2933.88	2834.88	6163.34	5407.4	4219.9	6584.3	6109.96	4922.73	5306.04	5414.31	6518.72	4971.75	6118.11	5388.95	7275.37
(M+H)+	410.58	212.042	Phosphocreatine	2967.38	6128.81	3065.21	2834.73	3611.15	3460.99	3334.43	2203.31	2909.13	1631	1368.42	1901.74	1715.64	4349.76	5768.11	1979.39	2218.35
(M+H)+	131.111	184.072	Phosphorylcholine	62389.6	57612	53163.9	40461.5	57603.5	167979	62475.7	53168.7	76264.7	71763.9	79200.2	79966.6	78529.2	123921	71468.9	58726.8	55765.6
(M+H)+	313.523	187.107	Pro-Ala	8867.33	10177.2	7461.73	5948.44	15104.5	8882.41	6238.11	11287.3	8088.76	6920.94	6017.03	7317.83	10870	7757.96	8370.97	7969.91	11394.9
(M+H)+	439.368	272.171	Pro-Arg	6278.6	5504.03	6183.03	10913	10040	5172.32	7719.39	6608.22	6494.16	5182.22	10520.2	6236.28	6768.47	6693.16	7999.07	5275.61	4632.91
(M+H)+	307.333	231.098	Pro-Asp	4520.57	3826.97	2362.44	1845.32	4626.85	3819.85	3467.98	5171.15	2814.93	2589.29	1323.36	4075.03	5350.77	3445.64	6119.42	4698.82	4688.51
(M+H-H2O)+	287.594	245.123	Pro-Phe	35392	40940.5	21523.4	13908	24232.4	38917.2	28423.4	32297	26672.4	21171.4	17063.8	30995.3	28616	20129.6	34882.3	20104.5	26723.9
(M+H)+	304.411	203.101	Pro-Ser	3153.28	3128.61	2953.81	3331.77	2970.97	3557.73	2961.21	6177.35	7386.17	3493.44	3187.86	3275.88	3113.8	3083.96	4729.5	2876.01	3437.72
(M+H)+	196.905	377.145	Riboflavin	8015.62	10668.2	6975.42	5982.03	8903.13	8725.38	6644.47	10570	10233.1	8636.64	7672.93	8789.82	10049.6	8390.94	7886.03	7927.89	12616.1
(M+H)+	173.362	238.092	Sepiapterin	352871	339071	212430	199402	273975	308355	211102	427650	267374	157040	132560	179435	285044	129188	342047	268682	248592
(M+H-H2O)+	173.542	220.082	Sepiapterin	13386.5	15548.7	8677.57	7011.5	9468.44	12849.1	7059.24	17167.1	10782.5	7230.29	5539.97	7600.55	10565.7	6656.73	11675.1	11940.3	8876.97
(M+H)+	405.929	262.15	Ser-Arg	4663.12	7456.22	5332.81	4641.22	12512.3	4959.99	6279.79	7065.59	7634.66	4963.72	5604.96	6078.37	9240.15	6602.47	5959.61	4177.75	6143.35
(M+H-H2O)+	297.387	225.097	Ser-His	13671	14829.4	15176.9	6908.31	9982.74	15266.3	17321.5	16623.8	6083.15	18640.1	18558	15586.1	21214.7	19483.1	24356.9	21823.7	15985.1
(M+CH3CN+H)+	305.148	284.135	Ser-His	4462.99	7494.78	5818.85	4084.46	7344.54	16686	8117.25	3878.33	11249.8	9108.56	12688.3	9019.07	7167.96	16696.4	4960.79	4205.85	15282
(M+H)+	52.909	298.096	S-Methyl-5'-thioadenosine	193833	279194	158265	149817	188623	278601	188711	127175	83629.1	154446	109225	100666	130837	81981.5	77329.4	72442.5	126679
(M+H)+	372.414	216.062	sn-Glycerol 3-phosphoethanolamine	2729.07	3696.78	3788.97	1870.11	7302.99	2908.02	7168.98	3376.6	5283.97	5511.83	2528.41	2626.67	3589.81	5077.9	2857.05	2753.34	4955.5
(M+CH3CN+Na)+	126.509	794.606	Sphingomyelin (d18:1/18:0)	17126.2	14869.5	15038.9	11156.3	10572.8	20422.2	16717.3	23851.6	25662.2	22615	74144.7	24896	17502.4	22529.8	14294.2	22395.9	32630.4
(M+H)+	123.624	731.607	Sphingomyelin (d18:1/18:0)	52845.2	58896.6	91982.5	71089.1	54559.5	184878	78188.3	80815.7	24473.1	54003.4	121940	123173	59200.9	73168.4	69750.1	38699.5	69023.2
(M+H)+	107.393	300.289	Sphingosine	5380.58	8655.97	5622.95	8419.02	8455.79	10209	8502.19	16929.5	12517.4	9868.27	9862.31	15875.8	14836.1	15081.6	11115.3	9821.28	17812.1
(M+H-H2O)+	470.414	649.219	Stachyose	7176.25	8267.2	3934.07	6123.69	6757.62	11642	6382.85	11138.7	6801.9	4148.42	7884.14	11284.3	9367.8	4727.38	3721.55	4092.19	12337.8
(M+H)+	470.111	667.23	Stachyose	35869.9	47275.9	20504.3	31463.7	37152.5	63489.1	38233.6	53857.5	35915.6	22121.3	41196.2	59041.3	49427.9	24176.5	19883.3	22838.5	65880.8
(M+H)+	107.871	428.373	Stearoylcarnitine	11431.3	10051.8	7530.6	5413.3	7445.5	10155.8	7264.46	21668.5	25081.7	25253.9	8991.79	23174.6	14650	23576.4	27606.5	20028.4	23888.8
(M+H)+	275.078	126.021	Taurine	18689.4	25969.2	20435.8	13679	36983.5	26798.7	20092.1	32395.5	33416.6	27309.8	22142.1	39179.2	29329	29125.6	33666.1	29181.6	49078
M+	356.744	265.111	Thiamine	7441.59	6878.18	9155.02	5481.73	6894	8205.65	7981.73	7168.7	7683.5	6697.19	12222	6061.24	7110.48	10266.5	6563.38	6009.18	10258.2
(M+CH3CN+H)+	407.682	298.151	Thr-His	9383.8	13946.8	10571.1	6822.92	14461	13824.3	9941	13447.4	15381.9	11921.1	9320.7	10855.5	14188	14998.3	14413.4	12973.7	19768.4
(M+H)+	152.762	150.111	Triethanolamine	106755	228029	107985	126785	342297	176831	124266	272512	210888	160905	39141.8	859574	182316	219578	252567	225907	246609
(M+H)+	308.243	76.0761	Trimethylamine N-oxide	3213.85	2233.38	3456.55	1577.28	5617.79	4890.66	3541.19	11958.9	23735.2	14001	12097.9	13841.4	13251.6	16508.3	21247	14995.9	21166.9
(M+H)+	212.273	138.091	Tyramine	4652.13	5870.21	5504.08	3535.06	9109.58	5823.62	4797.45	3870.49	3250.78	4113.4	2541.07	4945.17	3814.88	3825.38	3656.81	4345.62	4978.51
(M+H-H2O)+	244.818	120.08	Tyramine	62852.7	72229.6	47065.5	36862.5	64265.6	67923.7	44721.4	67264.7	55581.4	51998.8	44967.1	76475.6	61388.2	62048.9	54726.4	44075.4	82109.6
(M+H)+	397.167	608.09	UDP-N-acetylglucosamine	19234.9	28729.7	17705	17659.6	28950.1	28294.5	20381.2	28342.1	24665.8	21254.8	19185.8	25985.2	24477.6	24508.1	32002.5	22232.9	36797.3
(M+NH4)+	397.144	625.116	UDP-N-acetylglucosamine	3132.68	4647.1	3095.19	3107.65	4481.24	4592.47	3318.08	3905.75	3805.34	4047.74	3229.88	3172.86	4007.14	3359.26	5025.29	3333.04	4637.12
(M+H)+	151.309	113.034	Uracil	24927.3	29343.2	19663.9	23803.3	16317.3	31097.5	15036.2	21164	17488.3	21494.4	18579.7	31846.5	15692	13253.3	22459	13693.3	16223.3
(M+H)+	299.631	169.034	Uric acid	770.688	1151.39	718.855	441.238	1112.08	862.961	598.74	1403.13	893.55	418.309	239.123	486.16	993.953	406.583	796.381	756.02	1068.07
(M+H)+	151.125	245.076	Uridine	14596	17421.8	10382.5	12291.5	11698.2	17057	13910.1	10982.5	8869.36	10907	8738.21	20037	12034.8	7150.28	13884.7	7071.6	9655.47
(M+H)+	439.565	405.009	Uridine 5'-diphosphate (UDP)	4738.44	3797.31	3849.09	2496.92	2634.11	4719.05	2902.55	4622.46	3738.7	3927.03	2482.38	5127.96	4336.68	3054.13	5506.04	3187.46	7048.9
(M+NH4)+	439.681	422.036	Uridine 5'-diphosphate (UDP)	2603.63	2217.88	1951.77	1169.15	1648.23	2466.57	1686.07	2302.5	1755.54	1994.15	1257.29	3132.41	1931.05	1504.94	3055.5	1882.66	3116.78
(M+NH4)+	439.655	598.068	Uridine 5'-diphosphoglucuronic acid (UDP-D-glucuronate)	7750.52	6710.98	5717.9	3592.12	4562.65	7702.33	4617.38	7406.88	6182.95	7398.17	4230.07	8063.37	6523.63	5563.54	8152.69	5888.49	10151.8
(M+H)+	157.553	139.049	Urocanic acid	13034.5	20518.3	7941.26	4361.71	22116.7	21418.1	12260.8	15455.1	19160.3	23131.4	7370.03	8676.34	10862.9	18020.7	11773	12987.9	20507.7
(M+H)+	192.767	217.154	Val-Val	332.42	705.879	335.073	371.096	1309.92	698.746	482.899	510.62	792.543	598.051	499.881	345.819	462.949	509.645	525.62	463.309	821.547
(M-H)-	169	452.276	1-Palmitoyl-2-hydroxy-sn-glycero-3-phosphoethanolamine	81705.6	126095	73460.4	67116.2	100900	82635.2	52645.5	74721.4	72710.4	110079	48335.6	114649	96553.7	93714.1	80880.6	73776.5	112916
(M-H)-	135.513	671.463	1-Palmitoyl-2-linoleoyl-sn-glycero-3-phosphate	8328.04	7495.8	9791.21	9729.32	8206.43	12214.9	7157.27	9100.99	8508.15	10862.2	8319	10851.5	10084.5	13267.7	9758.78	9307.34	10575.7
(M-H)-	43.996	747.517	1-Palmitoyl-2-oleoyl-phosphatidylglycerol	407857	377858	412055	376021	338484	418892	383311	364659	230305	225282	348560	416948	368352	303198	234515	274620	267978
(M-H)-	106.873	227.066	2'-Deoxyuridine	7175.41	24922.6	11474.1	16814.5	37415.9	18962.1	10224.9	15598.5	7059.87	9660.56	6089.56	11971.4	9386.5	6030.76	6267.42	4908.45	7567.39
(M-H)-	46.9435	758.568	2-Oleoyl-1-palmitoyl-sn-glycero-3-phosphocholine(PC(16:0/18:1(9Z)))	2546.02	3895.85	4461.71	3870.76	2821.52	4467.07	4843.84	3987.84	4444.26	4523.96	3913.27	6549.02	4229.3	6314.03	4684.45	2264.1	3766.63
(M+Na-2H)-	366.041	181.009	2-Oxoadipic acid	46590.2	49597.6	28966.3	30227.5	54410	54927	44739.1	46759.8	44139.1	46853.7	29650.4	50191.1	37487	39578	41263.3	39891.9	43932.9
(M-H2O-H)-	365.919	141.017	2-Oxoadipic acid	412474	462777	278217	305337	488562	472089	422819	413630	399109	405236	285435	432137	339585	358115	379797	366942	389327
(M-H)-	38.08	263.022	3-Methoxy-4-Hydroxyphenylglycol Sulfate	8570.52	8226.72	6343.4	5396.13	4668.84	46779.5	59619.3	7947.62	10920.4	6941.67	8978.29	10614.4	10452.4	5771.27	18971.8	7630.9	7084.13
(M-H)-	481.123	184.985	3-Phospho-D-glycerate	41184.4	17170.8	17923.8	9888.91	11193.7	24211.8	18928.7	19454.1	13987.8	16825	13253.2	31826	13968.4	16017	21832.1	15559.8	12823.8
(M+CH3COO)-	424.565	244.022	3-Phosphoserine	8833.75	12991.3	8362.92	9379.11	9158.74	15237.7	10414	15577.1	13391.3	12485.1	11586.4	14786.2	19300.4	16396.9	9339.01	14250.2	21113.6
(M-H2O-H)-	424.466	257.005	6-Phospho-D-gluconate	7297.97	8853.18	5570.26	6521	6873.21	10894.6	8300.33	10646	11317.6	9497.15	7123.85	9729.73	10787	9663.45	6944.7	5302.67	14731.1
(M-H)-	146.48	134.047	Adenine	599415	450257	393634	301064	339899	467562	306387	403736	299304	441219	163419	639623	247749	243345	407150	327422	398090
(M-H)-	386.045	346.054	Adenosine 3'-monophosphate	25036.7	15461.6	19390.4	10292	18845	22745.6	7776.63	18725.6	9146.93	9768.5	10381.1	29791.2	12931.8	10859.2	10441.5	10333.6	15942
(M-H)-	474.647	426.02	Adenosine 5'-diphosphate (ADP)	47059.8	55775.5	36061.8	17598.6	55749	53143.7	47729.7	44813.6	46462.3	54994	44256.4	34986.5	62119.8	57037.7	44507	44834.1	76698.9
(M-H)-	42.773	277.216	all cis-(6,9,12)-Linolenic acid	905623	459713	542479	270271	365221	515385	366810	500075	362503	272297	409600	894229	497024	269421	335443	323841	528387
(M-H)-	39.408	311.294	Arachidic acid	144551	102372	167340	154801	160576	151407	117748	136782	75571	120213	119085	87628.6	132230	88315.3	111533	135910	84769.6
(M-H)-	41.45	303.232	Arachidonic Acid (peroxide free)	1.03953e+06	860467	500554	469434	583086	796074	684982	1.3836e+06	1.53637e+06	1.25485e+06	1.10289e+06	1.48862e+06	1.18981e+06	1.07133e+06	1.58399e+06	1.4469e+06	1.39851e+06
(M-H)-	315.298	187.097	Azelaic acid	1994.14	2888.17	2059.87	2092.48	4095.8	2686.8	2580.55	3622.39	4678.35	2951.16	2088.35	4774.78	3066.48	3171.3	3894.15	2881.52	4259.4
(M-H)-	39.424	339.324	Behenic acid	28702.4	11905.3	32076.1	25926.7	13446.2	26794.2	9922.17	20789.5	8574.51	24588.2	22443.8	17539	17027	10694.8	16442.6	21779.5	5363.23
(M-H)-	84.467	121.03	Benzoic acid	66921.4	125040	51823.9	62616.9	45161.1	129794	76997	57338.8	72012.2	58661.6	61703.4	58060.8	56634.6	39973.3	136409	54780.8	72027.7
(M-H)-	239.953	236.078	Biopterin	42178.7	88605.8	35661.3	43057.5	75219.4	98521.1	70595.8	78614.3	83616	61329.9	41590.2	79266.8	64031.3	62683.7	78568.1	57186.7	102057
(M-H)-	46.022	143.107	Caprylic acid	45954	57150.7	32630	51560.6	44338.5	30296.8	60669.2	48318	34488.2	41441.9	41920.4	53738.8	37413.2	87305	43561.4	45241.7	36430.4
(M-H)-	43.441	253.216	cis-9-Palmitoleic acid	521516	356193	445808	370207	292774	336604	338429	541938	590490	549142	526546	743870	501687	425070	662026	524647	477575
(M+Na-2H)-	21.1925	169.016	Citramalic acid	1834.14	1181.76	3596.08	1269.57	4623.9	6281.9	929.04	980.602	3084.31	2993.25	14082.7	8254.84	1779.28	3763.39	1953.43	362.107	2074.69
(M-H)-	488.726	191.019	Citrate	227018	253716	352208	291276	324889	432899	214043	1.0743e+06	1.39711e+06	205491	319751	566727	525792	232899	948440	375423	707759
(2M-H)-	329.402	261.131	Creatine	33917.1	53481	26203.9	23893.9	46119.4	49350.7	37611.8	67928	64691.2	50778.6	36792.6	55533.6	56670.5	48664.2	63025	52463.3	65356.8
(M-H)-	329.442	130.063	Creatine	101405	146573	75632.1	70020.3	122137	130683	101068	171551	140469	131766	98896.1	136042	140602	119660	139325	142782	150689
(M-H)-	225.783	242.077	Cytidine	32225.8	38507.9	19293.8	18440.2	23504.6	40455.6	24530.6	36079.2	31886	29364.8	16843	36115.9	25455.5	22986.4	29108.6	21742.4	39358.6
(M+CH3COO)-	225.94	302.098	Cytidine	2948.14	2957.81	2004.06	1699.43	2022.72	3141.8	2335.12	2983.99	3063.52	2405.24	1589.5	3502.06	2167.57	2051.29	2389.34	1918.1	3433.87
(M-H)-	416.989	487.098	Cytidine 5'-diphosphocholine (CDP-choline)	475.218	426.171	456.597	337.73	892.673	673.426	984.708	613.142	874.732	710.506	1169.22	688.398	597.06	653.501	602.334	796.267	833.977
(M+CH3COO)-	417	547.119	Cytidine 5'-diphosphocholine (CDP-choline)	464.746	455.288	325.739	207.153	862.903	473.888	1053.1	625.055	815.125	695.144	338.186	598.425	721.92	867.397	557.315	558.474	748.219
(M-H)-	468.365	613.141	Cytidine monophosphate N-acetylneuraminic acid	7014.77	4213.44	2706.42	3308.89	3945.17	3476.06	1816.9	4740.52	4874.07	5424.43	2486.27	3808.55	3580.31	3661.91	6955.02	5296.65	3860.02
(M-H)-	168.074	251.077	Deoxyinosine	8011.31	13178.6	7320.25	8903.38	12442.2	15125.4	9015.57	11129.3	9344.81	10699.1	8346.68	14396.8	14645.6	8471.22	7492.26	8525.01	10584.2
(M-H)-	426.453	199.001	D-Erythrose 4-phosphate	14637.5	21591.5	7765.68	7492.4	12463.8	22830.4	11967.5	19440.8	21506.3	21195	16813.4	35051.9	23894.9	21880.1	16327.5	15602.3	25422.8
(M-H)-	288.608	179.056	D-Fructose	104854	114957	49196.2	57556.5	112893	117167	85373.9	104291	105917	82318.4	73869.3	104308	115116	97334.7	93290.8	71700.1	114132
(M-H)-	480.871	338.987	D-Fructose 1,6-bisphosphate	17391.9	17074.3	11574.4	7831.03	15821.6	24895.2	21527.8	11974.3	13846.7	17298	11289.2	13435.6	17245.7	12249.6	15955.8	16398.4	16772.7
(M-H)-	447.259	258.037	D-glucosamine 6-phosphate	7145.55	8092.55	5873.35	4841.08	8197.59	10034.1	8081.89	7019.43	7452.35	9380.22	7396.4	8175.81	9887.88	8213.95	6863.31	7094.64	9335.61
(M-H)-	413.06	168.99	Dihydroxyacetone phosphate	6550.51	7926.77	4071.84	341.205	6185.47	9272.68	23039.9	7143.48	7460.5	5832.13	5163.84	11238.3	7361.06	6384.67	22601.1	5340.24	8015.4
(M-H)-	209.647	89.0264	DL-lactate	251521	347473	201638	189028	317889	384918	246469	326123	351486	276783	222499	293428	298658	307845	351631	281992	297131
(M-H)-	360.951	164.038	DL-Methionine sulfoxide	23055.2	21291.3	24727.8	8599.65	14633.9	18654.1	14634.2	18986.2	7762.23	17651.6	12081.7	31377.6	8062.95	15936.4	16227.7	8420.88	11949.2
(M+CH3COO)-	373.401	401.128	D-Maltose	69655.3	94331.6	51430.4	51129	76252.4	116827	78230.7	87548.3	81823.1	75911.1	62179.5	87422.3	87016.7	75545.2	79926	69390.2	99213.3
(M-H)-	373.65	341.107	D-Maltose	291501	394141	221832	215344	308447	508048	337498	360527	331661	329222	265360	367671	365978	304006	340838	306428	423658
(M-H)-	449.178	259.021	D-Mannose 1-phosphate	733102	1.08424e+06	491179	522375	560883	1.09195e+06	875611	1.13799e+06	663161	1.098e+06	792592	1.19104e+06	1.31476e+06	1.12225e+06	859701	1.00944e+06	1.73995e+06
(M-H)-	45.105	199.17	Dodecanoic acid	150853	94400.4	104159	58033.8	113429	63823.5	62980.3	103944	101772	48759.1	43043.2	163955	83117.2	80425.3	174835	94610.3	88334.9
(M+NH4-2H)-	274.717	180.087	D-Quinovose	1193.97	3276.46	1317.59	911.352	3216.49	3484.62	1779.55	3601.6	4590.79	1627.14	740.249	4250.02	2738.26	3464.15	5600.53	2037.21	4364.55
(M-H)-	155.865	149.045	D-Ribose	19367.8	19415.3	18456.2	14724	16633.3	18372.4	13028.1	16542.4	18504.6	18020.3	33600.2	18242.5	18253.8	29175	25270.7	21175.1	35745.9
(M+CH3COO)-	438.938	289.031	D-Ribose 5-phosphate	20230.7	32533.7	15310.4	18299.1	17473.1	33521.3	22237.1	28187.2	30604.4	39137.1	25319.8	42055.6	31876.1	30714.3	29408.4	31900	51760.9
(M+CH3COO)-	424.454	368.997	D-Ribulose 1,5-bisphosphate	5825.64	17122.5	25572.6	24325.6	7354.68	24391.3	10395.4	16488.2	20232.5	16461.5	6940.5	8858.57	20599.8	17277.3	7568.22	14777.9	33272.8
(M-H)-	39.43	337.31	Erucic acid	76339.6	110344	59009	87967	52402.4	96128.4	105384	43764.3	33585	63424.6	35338.5	57738.5	44995.3	40188.1	74514.4	49301.1	37581.1
(M-H)-	293.757	463.192	Estriol 16.alpha.-(.beta.-D-glucuronide)	1422.33	2339.61	693.258	886.147	3379.89	1464.25	1354.51	2234.24	2178.48	1461.01	1990.85	1920.17	2672.67	2453.96	2155.46	1548.18	3481.13
(M+CH3COO)-	347.981	401.128	Galactinol	4150.52	10221.1	5041.83	5617.6	9495.93	7595.61	4611.9	12510.4	15029.5	5657.93	5789.83	8981.35	9672.89	11801.8	7523.58	6590.08	16430.4
(M-H)-	468.343	611.143	Glutathione disulfide	46511.9	24244.3	10665.2	16135.4	23624.1	18809.6	12632.1	34567.5	31956	41614.5	17048.3	26651.2	25269.5	27200.8	50020.6	28952.2	30792.8
(M-H)-	414.724	171.006	Glycerol 3-phosphate	5634.64	4031.94	3835.15	2691.7	6618.35	8400.52	3096.58	3737.71	4037.19	2650.78	2209.54	5877.95	3232.56	3322.57	4164.15	3398.54	2739.47
(M-H)-	245.921	282.083	Guanosine	54739.1	57588.2	32082.1	30239.6	29373.4	49740.9	28338.6	49018.4	27361.3	60691.5	16931.7	85094.7	29477	22845.7	32902.1	25366.1	55450.7
(M-H)-	42.123	269.247	Heptadecanoic acid	144412	140746	137790	132653	148596	109257	131201	201142	187851	203474	153733	168673	200794	173935	210290	197713	195824
(M-H)-	74.932	167.034	Homogentisic acid	20113.2	22630.9	16004.5	12192.6	25965.2	24160.3	15386.6	20860.7	12966.3	9939.77	9265.22	15334.4	12805	11780.5	7702.56	14088.1	13868.8
(M-H)-	157.571	135.032	Hypoxanthine	844852	957934	689805	648346	661961	847228	662343	898275	819443	739379	622586	879139	800963	666685	892164	760238	980156
(M-H)-	203.195	267.073	Inosine	970594	1.26542e+06	707785	665061	680038	1.14021e+06	739739	1.14895e+06	864457	1.14817e+06	483103	2.05966e+06	804081	733482	900618	883403	1.45606e+06
(M-H)-	424.826	347.038	Inosine 5'-monophosphate (IMP)	659679	1.07478e+06	597090	514870	1.1681e+06	1.31201e+06	886005	1.16201e+06	1.41843e+06	1.10363e+06	797789	617772	1.16909e+06	1.2239e+06	1.37689e+06	1.1087e+06	1.56515e+06
(M-H)-	402.166	225.099	L-Carnosine	1.28082e+06	1.37564e+06	1.05227e+06	1.03086e+06	1.21932e+06	1.40212e+06	1.37452e+06	1.60602e+06	1.60107e+06	1.36904e+06	1.26252e+06	1.15287e+06	1.69191e+06	1.39517e+06	1.79114e+06	1.61152e+06	1.78415e+06
(M-H)-	380.94	174.088	L-Citrulline	11806.8	13958.7	8256.94	7866.71	10120.3	12763.8	6833.15	7713.29	6100.34	7535.46	5060.26	10466.6	6699.46	5694.23	4496.85	5032.05	7102.13
(M-H)-	372.79	146.046	L-Glutamate	50149.6	49121	33889.2	31334.2	47520.6	57125.3	37439.8	54034.2	42630.7	43229.2	27206.7	58931.6	39319.5	31782	52190.5	35700.1	43792.8
(M-H)-	361.76	145.062	L-Glutamine	33703.3	37688.1	23256.3	14307.5	31174.5	39508.8	25886.8	48234.6	80417.7	50087.9	44740.7	60988.7	51947.9	52980.8	42483.1	39101.5	40733.5
(M-H)-	283.02	181.071	L-Iditol	14949.1	23141.7	6063.76	5095.67	13681.8	8953.3	6693.57	10228.8	11347.1	7733.88	4954.27	26030.9	12862	22027.3	10220.7	7841.8	16739.1
(M-H)-	42.75	279.232	Linoleic acid	1.46837e+06	884270	885360	566796	672758	836998	813882	1.09355e+06	1.02324e+06	830254	998507	1.43958e+06	1.15003e+06	746364	890946	874246	1.05349e+06
(M-H)-	264.287	130.088	L-Isoleucine	225136	248766	157822	134269	219403	175081	92907.3	290435	189602	200608	179117	370209	249450	220280	251263	180553	268722
(M-H)-	400.067	133.015	L-Malic acid	706821	688629	145708	123530	664657	505788	628744	720643	604244	692882	226543	887873	293612	517171	633991	544826	176226
(M-H)-	286.348	148.044	L-Methionine	20974.8	9124.61	9434.23	6396.16	9503.64	15078.3	5370.54	24712.5	14119.4	10409.9	8150.15	10382.5	20179	8416.88	5259.25	14715.8	26955.7
(M-H)-	257.851	164.072	L-Phenylalanine	127466	131064	83213.7	72434.7	123502	145453	87835.9	127658	120273	102598	78429.4	143372	108879	98541.9	112382	99559.3	132794
(M-H)-	299.963	114.057	L-Proline	16028.2	20974.8	9530.64	11106.7	18018.4	19221.6	12443.1	21218.3	19178.9	17785.5	13755.8	21058.4	21881	18766.8	24680.7	17533.7	20156.3
(M-H)-	425.316	275.123	L-Saccharopine	8034.41	6218.42	7196.22	5088.71	9569.7	9243.03	6784.92	7797.43	9927.14	8044.07	6267.25	6937.06	9084.95	7618.49	9178.21	8160.4	9061.09
(M-H)-	329.652	135.03	L-Threonate	29951.9	27673.3	23250.9	14824.1	45683.4	25969.5	14283	27329.5	32316	46141.3	27344.6	35217.4	21032.2	19414.8	30584.9	20560.2	25921.5
(M-H)-	353.148	118.051	L-Threonine	21342.8	23700.9	10733	15564.5	18768.1	22435.6	16461.2	16263.1	17708.6	23729	12920.2	31607.6	19726.1	27695.7	16596.9	20996.8	22612.6
(M-H)-	252.394	203.082	L-Tryptophan	43967.8	54823.2	28711.9	29173.5	46722.6	61842.3	34836.2	40851.2	33525.4	37277.6	20874.9	50205.3	35267.2	19617.7	35554.8	32070.6	40916
(M-H)-	291.079	180.066	L-Tyrosine	131146	98404.9	59805.4	52439.4	109659	114342	39668.9	88543	49296.6	84441.4	47435.5	166516	81629.4	52824.2	46043	53781	98517
(M+CH3COO)-	432.194	563.181	Maltotriose	333316	337123	209758	233953	221331	418462	269823	311095	266759	201588	302224	439842	390629	238565	173418	202416	408201
(M-H)-	432.368	503.159	Maltotriose	393930	439582	242133	304222	283251	532373	329088	377602	312559	258454	352430	542111	472146	284157	219844	255989	496972
(M-H2O-H)-	432.124	485.149	Maltotriose	17038.9	19825.3	12162.8	14323.4	12429.2	21344.1	14210.8	17985.5	14031.2	11370.9	16930.6	25644.9	21381.9	13051	10700.7	11691	21128
(M-H)-	374.97	179.056	myo-Inositol	37684.4	46493.2	26398.1	26538.8	39509.7	54232.2	42146.3	44614	42623.1	42304.1	35851.7	46260.9	47102	38304.7	45926.3	40775.9	48081.1
(M-H)-	44.606	227.201	Myristic acid	124355	196545	187175	178109	250821	149072	153913	224082	204104	116550	145532	189901	216617	214087	218561	210076	225108
(M-H2O-H)-	408.004	285.071	N-Acetylaspartylglutamate (NAAG)	3443.45	4031.79	2121.82	2128.64	4305.07	4588.7	3059.85	4135.68	4836.62	4246.01	2657.96	5252.77	3957.23	4346.73	4348.26	3528.36	6113.63
(M-H)-	408.004	303.082	N-Acetylaspartylglutamate (NAAG)	6267.26	6580.72	3935.69	4241.85	7466.72	7831.57	6161.88	7357.89	7481.53	7256.96	4684.75	10063.2	7018.42	7237.95	7364.19	7052.42	9827.29
(M-H)-	424.716	300.048	N-Acetylglucosamine 1-phosphate	24223.2	15027.9	16248	14483.9	12026.6	14915.4	18139.5	9003.82	18313.8	19129.8	11026.5	12569.5	19944.1	16581.3	17815.7	16690.7	12331.4
(M-H)-	361.831	174.04	N-Acetyl-L-aspartic acid	3069.84	3072.95	3188.78	1908.19	3067.11	4678.83	2605.44	2138.28	2518.17	3174.62	2496.52	4946.04	2102.96	3451.94	1881.6	2586.13	3231.07
(M-H)-	422.428	188.056	N-Acetyl-L-glutamate	8119.49	15332.3	5327.88	6803.93	12704.8	16742.4	13242.3	14092.7	17672.6	12797.5	10438.1	9962.73	12207.7	13951.3	15264.2	16084.1	15633.5
(M-H)-	402.79	308.103	N-Acetylneuraminic acid	1021.22	825.664	1717.96	1445.71	2358.21	1303.42	2089.41	2601.23	1991.64	2111.96	1988.37	1862.84	1095.19	2182.72	2349.43	2507.24	2421.09
(M-H)-	173.654	176.038	N-Formylmethionine	13095.8	8445.26	5308.91	5067.12	6672.34	18522.1	9296.97	5506.72	8834.12	5445.09	5358.37	7450.25	4245.27	9763.36	4491.18	1820.16	12404.8
(M-H)-	195.846	122.025	Nicotinate	1229	1489.12	1140.07	1214.97	3090.71	1076.8	1063.52	957.582	1213.95	1194.61	1111.45	1297.96	1295.12	1709.15	1258.8	1119.38	1338.58
(M-H)-	40.063	455.351	Oleanolic acid	4588.95	24002.4	17743.5	10806.7	23893.2	11033.6	9847.76	48530.1	33754	11629.5	49409.8	49625.2	56399.2	57819.3	51710.7	30698.2	135046
(M-H)-	42.123	281.247	Oleic acid	986851	1.02943e+06	648540	671082	798652	871248	936603	1.17215e+06	1.19314e+06	1.14431e+06	891033	1.0579e+06	1.12689e+06	929824	1.2843e+06	1.15964e+06	1.12906e+06
(M-H)-	43.46	255.232	Palmitic acid	1.72984e+06	2.24588e+06	2.35499e+06	2.1743e+06	2.72932e+06	1.63432e+06	1.92689e+06	2.69046e+06	2.61468e+06	1.93443e+06	1.91871e+06	2.38553e+06	2.87017e+06	2.77816e+06	2.55322e+06	2.37978e+06	2.64398e+06
(M-H)-	247.544	218.102	Pantothenate	29471.9	29175	12486.6	11537	17720.9	28799.4	14830	25728.5	23655	24302	12655.3	37961.9	20035.3	18874.1	20578.1	14551.1	32686.7
(M-H)-	36.721	93.0361	Phenol	8942.79	85557.5	21232.9	47610	102692	46832.3	43318.6	67368.5	113704	38398.2	9612.08	28098	48252.2	106801	21202.9	114876	133276
(M-H)-	41.416	163.041	Phenylpyruvate	13533.6	18710.8	5209.16	9872.88	9196.35	16754.9	7124.65	8200.75	11545.3	8150.8	9685.93	8310.03	14048.5	10378.4	9762.1	9881.76	12613.6
(M-H)-	429.505	166.975	Phosphoenolpyruvate	21879.2	11605.5	8390.39	1436.76	11104.9	19717.6	9555.51	25876.2	16525.6	9892.8	7722.8	24043.1	14130.9	12755.5	24863	12877.9	12440.2
(M-H)-	39.389	297.278	Pristanic acid	44640.9	29695.9	35384	30930	26840.7	34791.6	31181.4	42905.7	31696.2	39554.7	35385.5	36745.6	38867.6	25766.8	43837.4	37550.6	30380.1
(M+CH3COO)-	196.848	435.15	Riboflavin	1255.44	1482.4	846.335	833.56	1257.07	1324.41	1121.71	1657.46	1640.63	1264.85	918.909	1424.47	1329.73	1281.67	1110.57	1006.26	1435.07
(M-H)-	196.696	375.129	Riboflavin	1777.16	3015.33	2109.92	1924.5	2339.03	2725.26	2108.61	3225.4	2841.31	2588.65	1945.91	2414.08	2533.75	2281.23	2477.85	2463.27	3685.57
(M-H)-	423.155	229.011	Ribulose 5-phosphate	92600.9	134096	48226.5	52076	91070.1	152271	82048.4	119168	111790	115199	85715.5	110114	122497	82284.3	101911	102922	169851
(M-H)-	36.733	137.025	Salicylic acid	89950.2	692253	184330	408196	875595	380891	395584	612080	980257	381543	90636	247389	417856	932709	192767	935393	1.14423e+06
(M-H)-	174.651	236.078	Sepiapterin	206370	235593	137058	142526	202756	206111	137912	289395	219308	98349	71672	125428	210377	90694	217419	184242	157036
(M+CH3COO)-	53.42	356.101	S-Methyl-5'-thioadenosine	20511.6	29706.4	13233.2	15662.2	13325.2	31455.8	20039	12506.5	1900.55	18702.9	10912.4	10778.1	15920.5	8692.15	9256.31	8934.62	15616.9
(M-H)-	53.463	296.081	S-Methyl-5'-thioadenosine	17584	38418.6	13174.2	22096.6	18251	39626.5	19635	17298.5	13469.7	14401.7	11585.5	11422.5	14848.9	9456.34	11082	10132.7	17331.9
(M-H)-	375.063	214.048	sn-Glycerol 3-phosphoethanolamine	12043.4	14455	10042.1	4469.51	27798.3	11047.5	31693.6	13895.8	20930.7	18121.2	7821.31	9232.6	10763.5	17778.2	12449.5	12804	14069.1
(M-H)-	42.75	283.264	Stearic acid	2.17584e+06	2.82177e+06	3.03866e+06	2.78828e+06	4.41651e+06	2.70129e+06	2.54653e+06	3.34546e+06	2.50675e+06	1.99048e+06	2.35678e+06	1.93751e+06	3.36998e+06	2.94739e+06	2.51206e+06	2.82595e+06	2.90326e+06
(2M-H)-	41.436	567.534	Stearic acid	34687.9	57512.8	45688.5	39661.3	144456	44666	37601.1	65022.6	33654.4	23019.3	32651.8	15424.4	71999.4	59461.4	31229.9	59630.7	45486.3
(M-H)-	356.542	117.02	Succinate	12673	19924.4	10747.4	12231.4	17623.7	22908.3	15227.9	9339.77	8148.04	13414.6	6524.81	13851.2	8054.65	8290.53	9711.71	9056.32	9436.27
(M-H)-	348.011	341.107	Sucrose	22039.2	33239.2	19479.6	23181.4	27708.8	31464.6	21219.4	37833.4	38137.9	18398.6	25121.2	39463.4	37124.6	34863.7	21171.7	21770.9	47199
(M-H)-	276.604	124.008	Taurine	20425.5	29414	18240.5	16880.2	40145.1	30541	23211	37682.2	39486	33780.5	24773.2	47205.7	34454.3	31667.5	35995	36360	54700.6
(M-H)-	98.923	241.082	Thymidine	27265.3	50873.3	23761.3	26050.6	46474.2	55732.1	35417.8	44750.7	42379.5	38447.5	29354.8	58376.4	48134	36522.3	34760.9	31902.2	56823.9
(M-H)-	399.454	606.072	UDP-N-acetylglucosamine	45348.7	80308.4	38249	41977.6	93809.8	85899.4	60115.5	75200	71940.4	64770.3	46049.8	65231.7	70918	62427.7	62259.7	55758.4	95366.3
(M-H)-	81.3595	111.021	Uracil	369472	304145	463697	363907	415179	339910	203733	289465	220962	284460	171879	290155	275799	390758	315344	418582	316405
(M-H)-	300.738	167.021	Uric acid	76228.6	105628	48346.4	51395.3	98074.1	81957.7	66895.7	92737.3	66755.1	52963.1	30241.1	49161	73857.9	46356.4	67861.9	77603.5	71389.3
(M-H)-	441.254	579.025	Uridine 5'-diphosphoglucuronic acid (UDP-D-glucuronate)	18248	19518.9	10459.2	6923.1	12674.1	23330.4	12813.5	24913.9	23623.6	21676.4	13281.7	24810.9	19690.5	19606.1	25640.1	23492.8	51522.3
(M-H)-	422.264	323.027	Uridine 5'-monophosphate (UMP)	8099.38	9395.97	7088.93	5814.41	13172.2	12830.3	6643.79	11321.1	9564.16	8035.24	6833.95	8638.52	9063.57	8054.86	9483	8957.8	10953.3
(M-H)-	412.008	565.045	Uridine diphosphate glucose(UDP-D-Glucose)	2539.93	2235.57	1752.02	1181.17	5292.04	2897.65	1600.36	2088.14	2130.07	2074.1	834.537	1928.93	1760.31	2159.17	2237.75	2011.61	2359.44
(M+NH4-2H)-	402.577	154.062	Urocanic acid	10055.9	11439	9204.91	9666.6	10179.9	11998.9	9606.77	14649.8	13008.2	12142.1	9499.84	8151.92	13430.8	10655.6	15038.2	11816.5	12756.1
(M-H)-	198.709	151.026	Xanthine	14046	16315.2	13424.4	10386.6	20386.5	16477.1	10966.2	31549	32033.8	17197.3	14677.6	24458.8	20128.5	32266.9	35961.1	26837	21588

## Sheet: Table S5
Table S5. Results of KEGG enrichment analyses based on liver DEGs between control and T3-treated tadpoles.
Term	Database	Pathway category	ID	Input number	Background number	P-Value	Corrected P-Value	Input	Hyperlink
Metabolic pathways	KEGG PATHWAY	Metabolism	hsa01100	138	1433	5.15253e-69	1.41179e-66	TRINITY_DN99928_c9_g1|TRINITY_DN95312_c4_g1|TRINITY_DN119950_c2_g10|TRINITY_DN107902_c5_g2|TRINITY_DN102281_c5_g1|TRINITY_DN113609_c9_g1|TRINITY_DN111837_c5_g3|TRINITY_DN89657_c10_g2|TRINITY_DN106774_c6_g2|TRINITY_DN118220_c1_g1|TRINITY_DN79285_c0_g1|TRINITY_DN104430_c3_g1|TRINITY_DN84100_c0_g1|TRINITY_DN119617_c3_g1|TRINITY_DN102247_c3_g1|TRINITY_DN120002_c3_g4|TRINITY_DN120002_c3_g1|TRINITY_DN1…	http://www.genome.jp/kegg-bin/show_pathway?hsa01100/hsa:5146%09red/hsa:2632%09red/hsa:158%09red/hsa:27115%09red/hsa:1036%09red/hsa:81579%09red/hsa:10249%09red/hsa:128%09red/hsa:3418%09red/hsa:1581%09red/hsa:1582%09red/hsa:25902%09red/hsa:1373%09red/hsa:4837%09red/hsa:55753%09red/hsa:51109%09red/hsa:113612%09red/hsa:56895%09red/hsa:3033%09red/hsa:2131%09red/hsa:2356%09red/hsa:2731%09red/hsa:1593%0…
Arginine biosynthesis	KEGG PATHWAY	Metabolism	hsa00220	16	21	2.09376e-20	2.86845e-18	TRINITY_DN97673_c3_g3|TRINITY_DN104527_c5_g2|TRINITY_DN97673_c3_g1|TRINITY_DN97673_c3_g4|TRINITY_DN119950_c2_g5|TRINITY_DN119950_c2_g10|TRINITY_DN119180_c1_g2|TRINITY_DN119950_c2_g3|TRINITY_DN113272_c6_g1|TRINITY_DN97392_c2_g7|TRINITY_DN98938_c10_g1|TRINITY_DN96206_c1_g2|TRINITY_DN96206_c1_g1|TRINITY_DN103019_c2_g2|TRINITY_DN90282_c3_g1|TRINITY_DN102602_c3_g1	http://www.genome.jp/kegg-bin/show_pathway?hsa00220/hsa:2805%09red/hsa:27165%09red/hsa:5009%09red/hsa:2746%09red/hsa:1373%09red/hsa:383%09red/hsa:384%09red/hsa:162417%09red
Chemical carcinogenesis	KEGG PATHWAY	Human Diseases	hsa05204	22	82	9.33313e-20	8.39306e-18	TRINITY_DN99928_c9_g1|TRINITY_DN120045_c0_g1|TRINITY_DN89427_c6_g2|TRINITY_DN119300_c1_g1|TRINITY_DN117703_c2_g1|TRINITY_DN117703_c2_g2|TRINITY_DN98806_c1_g1|TRINITY_DN108577_c1_g1|TRINITY_DN89657_c10_g2|TRINITY_DN115138_c2_g1|TRINITY_DN104734_c5_g1|TRINITY_DN119617_c3_g1|TRINITY_DN122226_c4_g3|TRINITY_DN96969_c1_g3|TRINITY_DN114130_c1_g2|TRINITY_DN113609_c9_g1|TRINITY_DN116330_c4_g1|TRINITY_DN10…	http://www.genome.jp/kegg-bin/show_pathway?hsa05204/hsa:2940%09red/hsa:27306%09red/hsa:131%09red/hsa:54658%09red/hsa:1562%09red/hsa:128%09red/hsa:1576%09red/hsa:1548%09red/hsa:1558%09red/hsa:1557%09red/hsa:1571%09red/hsa:3290%09red/hsa:1553%09red
Steroid hormone biosynthesis	KEGG PATHWAY	Metabolism	hsa00140	20	60	1.22526e-19	8.39306e-18	TRINITY_DN99928_c9_g1|TRINITY_DN118589_c3_g3|TRINITY_DN113609_c9_g1|TRINITY_DN111837_c5_g3|TRINITY_DN117246_c7_g2|TRINITY_DN115138_c2_g1|TRINITY_DN101331_c8_g1|TRINITY_DN114130_c1_g2|TRINITY_DN116325_c6_g1|TRINITY_DN99934_c3_g2|TRINITY_DN117047_c7_g2|TRINITY_DN79285_c0_g1|TRINITY_DN102250_c1_g1|TRINITY_DN91898_c0_g2|TRINITY_DN91496_c8_g1|TRINITY_DN119617_c3_g1|TRINITY_DN95891_c7_g1|TRINITY_DN1022…	http://www.genome.jp/kegg-bin/show_pathway?hsa00140/hsa:1645%09red/hsa:54658%09red/hsa:8644%09red/hsa:1312%09red/hsa:1109%09red/hsa:1576%09red/hsa:1571%09red/hsa:8630%09red/hsa:1581%09red/hsa:3290%09red/hsa:9420%09red/hsa:6820%09red
Biosynthesis of amino acids	KEGG PATHWAY	Metabolism	hsa01230	20	75	4.87339e-18	2.67062e-16	TRINITY_DN97673_c3_g3|TRINITY_DN90473_c1_g1|TRINITY_DN97673_c3_g1|TRINITY_DN97673_c3_g4|TRINITY_DN94020_c4_g1|TRINITY_DN119950_c2_g5|TRINITY_DN119950_c2_g10|TRINITY_DN113272_c6_g1|TRINITY_DN119950_c2_g3|TRINITY_DN101202_c0_g3|TRINITY_DN90696_c5_g3|TRINITY_DN98938_c10_g1|TRINITY_DN96206_c1_g2|TRINITY_DN96206_c1_g1|TRINITY_DN97392_c2_g7|TRINITY_DN104527_c5_g2|TRINITY_DN90282_c3_g1|TRINITY_DN108468_…	http://www.genome.jp/kegg-bin/show_pathway?hsa01230/hsa:2805%09red/hsa:6470%09red/hsa:5009%09red/hsa:6898%09red/hsa:1373%09red/hsa:2597%09red/hsa:3418%09red/hsa:383%09red/hsa:384%09red/hsa:162417%09red
Metabolism of xenobiotics by cytochrome P450	KEGG PATHWAY	Metabolism	hsa00980	20	76	6.07576e-18	2.7746e-16	TRINITY_DN99928_c9_g1|TRINITY_DN91898_c0_g2|TRINITY_DN113609_c9_g1|TRINITY_DN115138_c2_g1|TRINITY_DN114130_c1_g2|TRINITY_DN104734_c5_g1|TRINITY_DN120045_c0_g1|TRINITY_DN99934_c3_g2|TRINITY_DN116330_c4_g1|TRINITY_DN103502_c2_g1|TRINITY_DN119300_c1_g1|TRINITY_DN119617_c3_g1|TRINITY_DN117703_c2_g1|TRINITY_DN96969_c1_g3|TRINITY_DN117703_c2_g2|TRINITY_DN89427_c6_g2|TRINITY_DN106738_c5_g1|TRINITY_DN988…	http://www.genome.jp/kegg-bin/show_pathway?hsa00980/hsa:2940%09red/hsa:1645%09red/hsa:27306%09red/hsa:131%09red/hsa:54658%09red/hsa:128%09red/hsa:1576%09red/hsa:1548%09red/hsa:1572%09red/hsa:1571%09red/hsa:3290%09red/hsa:1553%09red
Pancreatic secretion	KEGG PATHWAY	Organismal Systems	hsa04972	21	98	3.33133e-17	1.30398e-15	TRINITY_DN95423_c4_g1|TRINITY_DN105622_c2_g1|TRINITY_DN115624_c2_g1|TRINITY_DN116457_c7_g1|TRINITY_DN110389_c1_g1|TRINITY_DN91596_c5_g3|TRINITY_DN104706_c1_g1|TRINITY_DN115389_c4_g1|TRINITY_DN115389_c3_g1|TRINITY_DN117367_c7_g1|TRINITY_DN92190_c4_g1|TRINITY_DN92567_c0_g1|TRINITY_DN98543_c5_g1|TRINITY_DN90578_c5_g2|TRINITY_DN111889_c1_g1|TRINITY_DN93887_c3_g2|TRINITY_DN101288_c7_g2|TRINITY_DN91164…	http://www.genome.jp/kegg-bin/show_pathway?hsa04972/hsa:3708%09red/hsa:760%09red/hsa:5406%09red/hsa:1056%09red/hsa:50487%09red/hsa:63036%09red/hsa:280%09red/hsa:81579%09red/hsa:488%09red
Serotonergic synapse	KEGG PATHWAY	Organismal Systems	hsa04726	22	115	4.7896e-17	1.64044e-15	TRINITY_DN110389_c1_g1|TRINITY_DN115389_c4_g1|TRINITY_DN115389_c3_g1|TRINITY_DN99868_c1_g2|TRINITY_DN96594_c4_g5|TRINITY_DN108577_c1_g1|TRINITY_DN89657_c10_g2|TRINITY_DN119814_c1_g2|TRINITY_DN106774_c6_g2|TRINITY_DN92567_c0_g1|TRINITY_DN114273_c12_g2|TRINITY_DN122256_c2_g1|TRINITY_DN91596_c5_g3|TRINITY_DN90578_c5_g2|TRINITY_DN91923_c2_g1|TRINITY_DN98492_c3_g2|TRINITY_DN86092_c0_g1|TRINITY_DN89112…	http://www.genome.jp/kegg-bin/show_pathway?hsa04726/hsa:3708%09red/hsa:260293%09red/hsa:776%09red/hsa:2792%09red/hsa:1562%09red/hsa:1573%09red/hsa:1558%09red/hsa:1557%09red
Arachidonic acid metabolism	KEGG PATHWAY	Metabolism	hsa00590	18	63	8.11063e-17	2.46924e-15	TRINITY_DN105622_c2_g1|TRINITY_DN119437_c3_g1|TRINITY_DN89657_c10_g2|TRINITY_DN101331_c8_g1|TRINITY_DN119814_c1_g2|TRINITY_DN104674_c6_g1|TRINITY_DN79285_c0_g1|TRINITY_DN92190_c4_g1|TRINITY_DN106774_c6_g2|TRINITY_DN102095_c4_g1|TRINITY_DN119617_c3_g1|TRINITY_DN120039_c8_g1|TRINITY_DN117246_c7_g2|TRINITY_DN96594_c4_g5|TRINITY_DN106738_c5_g1|TRINITY_DN91923_c2_g1|TRINITY_DN98492_c3_g2|TRINITY_DN112…	http://www.genome.jp/kegg-bin/show_pathway?hsa00590/hsa:113612%09red/hsa:2678%09red/hsa:8644%09red/hsa:27306%09red/hsa:50487%09red/hsa:81579%09red/hsa:1571%09red/hsa:1573%09red/hsa:1558%09red/hsa:1557%09red/hsa:1579%09red/hsa:11145%09red
Inflammatory mediator regulation of TRP channels	KEGG PATHWAY	Organismal Systems	hsa04750	20	100	6.04695e-16	1.65687e-14	TRINITY_DN106774_c6_g2|TRINITY_DN91764_c1_g2|TRINITY_DN104674_c6_g1|TRINITY_DN99433_c0_g1|TRINITY_DN110389_c1_g1|TRINITY_DN91596_c5_g3|TRINITY_DN98492_c3_g2|TRINITY_DN115389_c4_g1|TRINITY_DN115389_c3_g1|TRINITY_DN96594_c4_g5|TRINITY_DN101288_c7_g2|TRINITY_DN115893_c1_g1|TRINITY_DN92567_c0_g1|TRINITY_DN102322_c4_g1|TRINITY_DN120039_c8_g1|TRINITY_DN111889_c1_g1|TRINITY_DN90578_c5_g2|TRINITY_DN93887…	http://www.genome.jp/kegg-bin/show_pathway?hsa04750/hsa:3708%09red/hsa:5029%09red/hsa:3479%09red/hsa:5588%09red/hsa:5295%09red/hsa:1573%09red/hsa:1579%09red
Retinol metabolism	KEGG PATHWAY	Metabolism	hsa00830	16	67	4.61668e-14	1.14997e-12	TRINITY_DN108577_c1_g1|TRINITY_DN104674_c6_g1|TRINITY_DN89112_c0_g1|TRINITY_DN114130_c1_g2|TRINITY_DN119814_c1_g2|TRINITY_DN115138_c2_g1|TRINITY_DN116330_c4_g1|TRINITY_DN122226_c4_g3|TRINITY_DN119300_c1_g1|TRINITY_DN120039_c8_g1|TRINITY_DN117703_c2_g2|TRINITY_DN115865_c4_g2|TRINITY_DN117703_c2_g1|TRINITY_DN91923_c2_g1|TRINITY_DN94322_c4_g1|TRINITY_DN115110_c1_g1	http://www.genome.jp/kegg-bin/show_pathway?hsa00830/hsa:51109%09red/hsa:54658%09red/hsa:131%09red/hsa:1562%09red/hsa:128%09red/hsa:1576%09red/hsa:1548%09red/hsa:8630%09red/hsa:1558%09red/hsa:8608%09red/hsa:1579%09red
Nitrogen metabolism	KEGG PATHWAY	Metabolism	hsa00910	11	17	7.25662e-14	1.65693e-12	TRINITY_DN104527_c5_g2|TRINITY_DN122476_c2_g3|TRINITY_DN113272_c6_g1|TRINITY_DN119950_c2_g5|TRINITY_DN119950_c2_g10|TRINITY_DN119180_c1_g2|TRINITY_DN119950_c2_g3|TRINITY_DN117367_c7_g1|TRINITY_DN118361_c5_g1|TRINITY_DN98938_c10_g1|TRINITY_DN97392_c2_g7	http://www.genome.jp/kegg-bin/show_pathway?hsa00910/hsa:760%09red/hsa:2746%09red/hsa:11238%09red/hsa:1373%09red
Alanine, aspartate and glutamate metabolism	KEGG PATHWAY	Metabolism	hsa00250	13	36	1.3353e-13	2.8144e-12	TRINITY_DN104527_c5_g2|TRINITY_DN119950_c2_g5|TRINITY_DN119950_c2_g10|TRINITY_DN119180_c1_g2|TRINITY_DN119950_c2_g3|TRINITY_DN113272_c6_g1|TRINITY_DN97392_c2_g7|TRINITY_DN98938_c10_g1|TRINITY_DN103019_c2_g2|TRINITY_DN90282_c3_g1|TRINITY_DN97368_c4_g1|TRINITY_DN102281_c5_g1|TRINITY_DN99863_c2_g1	http://www.genome.jp/kegg-bin/show_pathway?hsa00250/hsa:2805%09red/hsa:27165%09red/hsa:158%09red/hsa:2746%09red/hsa:1373%09red/hsa:5471%09red/hsa:443%09red
Glucagon signaling pathway	KEGG PATHWAY	Organismal Systems	hsa04922	18	106	2.07785e-13	4.06665e-12	TRINITY_DN113213_c3_g1|TRINITY_DN104673_c0_g1|TRINITY_DN105477_c6_g1|TRINITY_DN110389_c1_g1|TRINITY_DN91596_c5_g3|TRINITY_DN115389_c4_g1|TRINITY_DN115389_c3_g1|TRINITY_DN115635_c7_g2|TRINITY_DN101288_c7_g2|TRINITY_DN92567_c0_g1|TRINITY_DN90578_c5_g2|TRINITY_DN111889_c1_g1|TRINITY_DN93887_c3_g2|TRINITY_DN98448_c3_g1|TRINITY_DN95423_c4_g1|TRINITY_DN120002_c3_g4|TRINITY_DN114273_c12_g2|TRINITY_DN120…	http://www.genome.jp/kegg-bin/show_pathway?hsa04922/hsa:3708%09red/hsa:5836%09red/hsa:5105%09red/hsa:5106%09red/hsa:102724428%09red/hsa:23235%09red
Vascular smooth muscle contraction	KEGG PATHWAY	Organismal Systems	hsa04270	19	132	6.26078e-13	1.14364e-11	TRINITY_DN105622_c2_g1|TRINITY_DN104674_c6_g1|TRINITY_DN111889_c1_g1|TRINITY_DN122479_c1_g1|TRINITY_DN110389_c1_g1|TRINITY_DN91596_c5_g3|TRINITY_DN91764_c1_g2|TRINITY_DN115389_c4_g1|TRINITY_DN115389_c3_g1|TRINITY_DN101288_c7_g2|TRINITY_DN99868_c1_g2|TRINITY_DN92190_c4_g1|TRINITY_DN92567_c0_g1|TRINITY_DN90578_c5_g2|TRINITY_DN120039_c8_g1|TRINITY_DN85268_c0_g1|TRINITY_DN93887_c3_g2|TRINITY_DN95423_…	http://www.genome.jp/kegg-bin/show_pathway?hsa04270/hsa:3708%09red/hsa:776%09red/hsa:50487%09red/hsa:5588%09red/hsa:81579%09red/hsa:183%09red/hsa:1579%09red/hsa:10398%09red
Carbon metabolism	KEGG PATHWAY	Metabolism	hsa01200	18	117	9.28292e-13	1.5897e-11	TRINITY_DN104527_c5_g2|TRINITY_DN99977_c2_g1|TRINITY_DN94020_c4_g1|TRINITY_DN113272_c6_g1|TRINITY_DN119950_c2_g5|TRINITY_DN119950_c2_g10|TRINITY_DN89947_c0_g2|TRINITY_DN119180_c1_g2|TRINITY_DN119950_c2_g3|TRINITY_DN101202_c0_g3|TRINITY_DN90696_c5_g3|TRINITY_DN98938_c10_g1|TRINITY_DN117703_c2_g2|TRINITY_DN97392_c2_g7|TRINITY_DN90282_c3_g1|TRINITY_DN108468_c5_g2|TRINITY_DN119849_c1_g1|TRINITY_DN121…	http://www.genome.jp/kegg-bin/show_pathway?hsa01200/hsa:2805%09red/hsa:4967%09red/hsa:6470%09red/hsa:2746%09red/hsa:1373%09red/hsa:2597%09red/hsa:128%09red/hsa:55753%09red/hsa:2731%09red/hsa:3418%09red
Primary bile acid biosynthesis	KEGG PATHWAY	Metabolism	hsa00120	10	17	2.05071e-12	3.30526e-11	TRINITY_DN111837_c5_g3|TRINITY_DN104381_c1_g2|TRINITY_DN103375_c5_g1|TRINITY_DN107302_c1_g1|TRINITY_DN100734_c6_g4|TRINITY_DN116325_c6_g1|TRINITY_DN112186_c3_g1|TRINITY_DN91496_c8_g1|TRINITY_DN121727_c1_g4|TRINITY_DN84100_c0_g1	http://www.genome.jp/kegg-bin/show_pathway?hsa00120/hsa:570%09red/hsa:80270%09red/hsa:10858%09red/hsa:1109%09red/hsa:1593%09red/hsa:1581%09red/hsa:1582%09red/hsa:9420%09red
Thyroid hormone synthesis	KEGG PATHWAY	Organismal Systems	hsa04918	15	74	2.25974e-12	3.43982e-11	TRINITY_DN110389_c1_g1|TRINITY_DN112658_c6_g1|TRINITY_DN91596_c5_g3|TRINITY_DN97999_c0_g1|TRINITY_DN115389_c4_g1|TRINITY_DN115389_c3_g1|TRINITY_DN101288_c7_g2|TRINITY_DN92567_c0_g1|TRINITY_DN90578_c5_g2|TRINITY_DN111889_c1_g1|TRINITY_DN112493_c3_g3|TRINITY_DN93887_c3_g2|TRINITY_DN111769_c5_g3|TRINITY_DN95423_c4_g1|TRINITY_DN114273_c12_g2	http://www.genome.jp/kegg-bin/show_pathway?hsa04918/hsa:3708%09red/hsa:9601%09red/hsa:213%09red/hsa:7276%09red/hsa:7184%09red
Linoleic acid metabolism	KEGG PATHWAY	Metabolism	hsa00591	11	29	6.69974e-12	9.66173e-11	TRINITY_DN105622_c2_g1|TRINITY_DN89657_c10_g2|TRINITY_DN115138_c2_g1|TRINITY_DN119814_c1_g2|TRINITY_DN106774_c6_g2|TRINITY_DN92190_c4_g1|TRINITY_DN119617_c3_g1|TRINITY_DN96594_c4_g5|TRINITY_DN91923_c2_g1|TRINITY_DN98492_c3_g2|TRINITY_DN112297_c4_g1	http://www.genome.jp/kegg-bin/show_pathway?hsa00591/hsa:50487%09red/hsa:1558%09red/hsa:1576%09red/hsa:1571%09red/hsa:1573%09red/hsa:81579%09red/hsa:1557%09red/hsa:11145%09red
Renin secretion	KEGG PATHWAY	Organismal Systems	hsa04924	14	69	1.21225e-11	1.66078e-10	TRINITY_DN122479_c1_g1|TRINITY_DN110389_c1_g1|TRINITY_DN91596_c5_g3|TRINITY_DN111889_c1_g1|TRINITY_DN115389_c4_g1|TRINITY_DN115389_c3_g1|TRINITY_DN101288_c7_g2|TRINITY_DN99868_c1_g2|TRINITY_DN92567_c0_g1|TRINITY_DN90578_c5_g2|TRINITY_DN114273_c12_g2|TRINITY_DN93887_c3_g2|TRINITY_DN95423_c4_g1|TRINITY_DN91801_c3_g3	http://www.genome.jp/kegg-bin/show_pathway?hsa04924/hsa:3708%09red/hsa:134%09red/hsa:183%09red/hsa:776%09red
Drug metabolism - cytochrome P450	KEGG PATHWAY	Metabolism	hsa00982	14	72	2.00092e-11	2.61072e-10	TRINITY_DN104031_c9_g1|TRINITY_DN122226_c4_g3|TRINITY_DN89657_c10_g2|TRINITY_DN115138_c2_g1|TRINITY_DN114130_c1_g2|TRINITY_DN119814_c1_g2|TRINITY_DN116330_c4_g1|TRINITY_DN119300_c1_g1|TRINITY_DN119617_c3_g1|TRINITY_DN117703_c2_g1|TRINITY_DN117703_c2_g2|TRINITY_DN106738_c5_g1|TRINITY_DN91923_c2_g1|TRINITY_DN98806_c1_g1	http://www.genome.jp/kegg-bin/show_pathway?hsa00982/hsa:2940%09red/hsa:27306%09red/hsa:54658%09red/hsa:128%09red/hsa:1576%09red/hsa:1571%09red/hsa:1558%09red/hsa:1557%09red/hsa:1548%09red/hsa:131%09red/hsa:2328%09red
Arginine and proline metabolism	KEGG PATHWAY	Metabolism	hsa00330	12	50	6.62762e-11	8.2544e-10	TRINITY_DN97673_c3_g3|TRINITY_DN97673_c3_g1|TRINITY_DN113617_c2_g3|TRINITY_DN97673_c3_g4|TRINITY_DN88754_c0_g1|TRINITY_DN112469_c4_g2|TRINITY_DN100258_c4_g1|TRINITY_DN103652_c6_g1|TRINITY_DN121630_c3_g1|TRINITY_DN90282_c3_g1|TRINITY_DN121630_c3_g4|TRINITY_DN90926_c8_g1	http://www.genome.jp/kegg-bin/show_pathway?hsa00330/hsa:2805%09red/hsa:58510%09red/hsa:54498%09red/hsa:4953%09red/hsa:2628%09red/hsa:2593%09red/hsa:6303%09red/hsa:383%09red/hsa:384%09red
Cortisol synthesis and secretion	KEGG PATHWAY	Organismal Systems	hsa04927	13	65	7.7105e-11	9.18555e-10	TRINITY_DN122479_c1_g1|TRINITY_DN110389_c1_g1|TRINITY_DN91596_c5_g3|TRINITY_DN115389_c4_g1|TRINITY_DN115389_c3_g1|TRINITY_DN101288_c7_g2|TRINITY_DN99868_c1_g2|TRINITY_DN92567_c0_g1|TRINITY_DN90578_c5_g2|TRINITY_DN111889_c1_g1|TRINITY_DN93887_c3_g2|TRINITY_DN95423_c4_g1|TRINITY_DN114273_c12_g2	http://www.genome.jp/kegg-bin/show_pathway?hsa04927/hsa:3708%09red/hsa:183%09red/hsa:776%09red
Alzheimer disease	KEGG PATHWAY	Human Diseases	hsa05010	18	171	2.77886e-10	3.17254e-09	TRINITY_DN95423_c4_g1|TRINITY_DN109193_c8_g1|TRINITY_DN93336_c1_g1|TRINITY_DN110389_c1_g1|TRINITY_DN91596_c5_g3|TRINITY_DN111889_c1_g1|TRINITY_DN115389_c4_g1|TRINITY_DN115389_c3_g1|TRINITY_DN101288_c7_g2|TRINITY_DN99868_c1_g2|TRINITY_DN101202_c0_g3|TRINITY_DN92567_c0_g1|TRINITY_DN120865_c1_g3|TRINITY_DN90578_c5_g2|TRINITY_DN121065_c6_g1|TRINITY_DN93887_c3_g2|TRINITY_DN104706_c1_g1|TRINITY_DN11427…	http://www.genome.jp/kegg-bin/show_pathway?hsa05010/hsa:3708%09red/hsa:824%09red/hsa:776%09red/hsa:4035%09red/hsa:2597%09red/hsa:348%09red/hsa:488%09red
Long-term depression	KEGG PATHWAY	Organismal Systems	hsa04730	12	60	4.14538e-10	4.49604e-09	TRINITY_DN110389_c1_g1|TRINITY_DN91596_c5_g3|TRINITY_DN115389_c4_g1|TRINITY_DN115389_c3_g1|TRINITY_DN101288_c7_g2|TRINITY_DN92567_c0_g1|TRINITY_DN102322_c4_g1|TRINITY_DN111889_c1_g1|TRINITY_DN90578_c5_g2|TRINITY_DN93887_c3_g2|TRINITY_DN95423_c4_g1|TRINITY_DN114273_c12_g2	http://www.genome.jp/kegg-bin/show_pathway?hsa04730/hsa:3708%09red/hsa:3479%09red
PPAR signaling pathway	KEGG PATHWAY	Organismal Systems	hsa03320	13	76	4.26632e-10	4.49604e-09	TRINITY_DN111837_c5_g3|TRINITY_DN104381_c1_g2|TRINITY_DN105477_c6_g1|TRINITY_DN100734_c6_g4|TRINITY_DN104674_c6_g1|TRINITY_DN97840_c5_g3|TRINITY_DN120039_c8_g1|TRINITY_DN122300_c0_g1|TRINITY_DN98448_c3_g1|TRINITY_DN9999_c0_g1|TRINITY_DN120002_c3_g4|TRINITY_DN108623_c5_g1|TRINITY_DN120002_c3_g1	http://www.genome.jp/kegg-bin/show_pathway?hsa03320/hsa:30%09red/hsa:5105%09red/hsa:5106%09red/hsa:2172%09red/hsa:1593%09red/hsa:1581%09red/hsa:1582%09red/hsa:1579%09red/hsa:335%09red
Proximal tubule bicarbonate reclamation	KEGG PATHWAY	Organismal Systems	hsa04964	9	23	4.54086e-10	4.60814e-09	TRINITY_DN119180_c1_g2|TRINITY_DN105477_c6_g1|TRINITY_DN117367_c7_g1|TRINITY_DN109721_c6_g1|TRINITY_DN115655_c1_g1|TRINITY_DN103019_c2_g2|TRINITY_DN98448_c3_g1|TRINITY_DN120002_c3_g4|TRINITY_DN120002_c3_g1	http://www.genome.jp/kegg-bin/show_pathway?hsa04964/hsa:760%09red/hsa:27165%09red/hsa:2746%09red/hsa:5105%09red/hsa:5106%09red/hsa:10991%09red/hsa:6550%09red
Glutamatergic synapse	KEGG PATHWAY	Organismal Systems	hsa04724	15	114	5.26909e-10	5.15618e-09	TRINITY_DN86092_c0_g1|TRINITY_DN110389_c1_g1|TRINITY_DN93887_c3_g2|TRINITY_DN115389_c4_g1|TRINITY_DN115389_c3_g1|TRINITY_DN101288_c7_g2|TRINITY_DN99868_c1_g2|TRINITY_DN92567_c0_g1|TRINITY_DN90578_c5_g2|TRINITY_DN111889_c1_g1|TRINITY_DN91596_c5_g3|TRINITY_DN115655_c1_g1|TRINITY_DN103019_c2_g2|TRINITY_DN95423_c4_g1|TRINITY_DN114273_c12_g2	http://www.genome.jp/kegg-bin/show_pathway?hsa04724/hsa:3708%09red/hsa:10991%09red/hsa:2792%09red/hsa:776%09red/hsa:27165%09red
Proteoglycans in cancer	KEGG PATHWAY	Human Diseases	hsa05205	19	203	5.53106e-10	5.22589e-09	TRINITY_DN117198_c11_g1|TRINITY_DN96003_c2_g2|TRINITY_DN99756_c8_g1|TRINITY_DN91596_c5_g3|TRINITY_DN111889_c1_g1|TRINITY_DN115389_c4_g1|TRINITY_DN115389_c3_g1|TRINITY_DN101288_c7_g2|TRINITY_DN115893_c1_g1|TRINITY_DN114372_c5_g1|TRINITY_DN92567_c0_g1|TRINITY_DN102322_c4_g1|TRINITY_DN118887_c1_g3|TRINITY_DN90578_c5_g2|TRINITY_DN93887_c3_g2|TRINITY_DN111616_c3_g1|TRINITY_DN95423_c4_g1|TRINITY_DN1103…	http://www.genome.jp/kegg-bin/show_pathway?hsa05205/hsa:3708%09red/hsa:3481%09red/hsa:3479%09red/hsa:5295%09red/hsa:27250%09red/hsa:7422%09red/hsa:7855%09red/hsa:1634%09red
Cholesterol metabolism	KEGG PATHWAY	Organismal Systems	hsa04979	11	50	9.26356e-10	8.46072e-09	TRINITY_DN118225_c6_g1|TRINITY_DN111837_c5_g3|TRINITY_DN109193_c8_g1|TRINITY_DN104626_c6_g1|TRINITY_DN117987_c4_g2|TRINITY_DN100734_c6_g4|TRINITY_DN113110_c2_g1|TRINITY_DN97840_c5_g3|TRINITY_DN120865_c1_g3|TRINITY_DN101330_c0_g1|TRINITY_DN90710_c6_g2	http://www.genome.jp/kegg-bin/show_pathway?hsa04979/hsa:348%09red/hsa:4035%09red/hsa:8647%09red/hsa:26119%09red/hsa:8435%09red/hsa:350%09red/hsa:255738%09red/hsa:1593%09red/hsa:1581%09red/hsa:335%09red
Retrograde endocannabinoid signaling	KEGG PATHWAY	Organismal Systems	hsa04723	16	148	1.91301e-09	1.69086e-08	TRINITY_DN86092_c0_g1|TRINITY_DN111881_c3_g3|TRINITY_DN110389_c1_g1|TRINITY_DN91596_c5_g3|TRINITY_DN115389_c4_g1|TRINITY_DN115389_c3_g1|TRINITY_DN107437_c3_g1|TRINITY_DN101288_c7_g2|TRINITY_DN99868_c1_g2|TRINITY_DN92567_c0_g1|TRINITY_DN90578_c5_g2|TRINITY_DN111889_c1_g1|TRINITY_DN93887_c3_g2|TRINITY_DN95423_c4_g1|TRINITY_DN106058_c3_g2|TRINITY_DN114273_c12_g2	http://www.genome.jp/kegg-bin/show_pathway?hsa04723/hsa:3708%09red/hsa:2792%09red/hsa:2166%09red/hsa:776%09red
Gap junction	KEGG PATHWAY	Cellular Processes	hsa04540	13	88	2.12143e-09	1.81648e-08	TRINITY_DN110389_c1_g1|TRINITY_DN91596_c5_g3|TRINITY_DN111889_c1_g1|TRINITY_DN115389_c4_g1|TRINITY_DN115389_c3_g1|TRINITY_DN101288_c7_g2|TRINITY_DN92567_c0_g1|TRINITY_DN90578_c5_g2|TRINITY_DN113607_c3_g1|TRINITY_DN93887_c3_g2|TRINITY_DN95423_c4_g1|TRINITY_DN114273_c12_g2|TRINITY_DN110897_c7_g1	http://www.genome.jp/kegg-bin/show_pathway?hsa04540/hsa:3708%09red/hsa:347733%09red/hsa:10376%09red
Cholinergic synapse	KEGG PATHWAY	Organismal Systems	hsa04725	14	112	3.62131e-09	3.00679e-08	TRINITY_DN86092_c0_g1|TRINITY_DN110389_c1_g1|TRINITY_DN91596_c5_g3|TRINITY_DN115389_c4_g1|TRINITY_DN115389_c3_g1|TRINITY_DN101288_c7_g2|TRINITY_DN99868_c1_g2|TRINITY_DN115893_c1_g1|TRINITY_DN92567_c0_g1|TRINITY_DN90578_c5_g2|TRINITY_DN111889_c1_g1|TRINITY_DN93887_c3_g2|TRINITY_DN95423_c4_g1|TRINITY_DN114273_c12_g2	http://www.genome.jp/kegg-bin/show_pathway?hsa04725/hsa:3708%09red/hsa:2792%09red/hsa:776%09red/hsa:5295%09red
Gastric acid secretion	KEGG PATHWAY	Organismal Systems	hsa04971	12	75	3.94756e-09	3.18127e-08	TRINITY_DN110389_c1_g1|TRINITY_DN91596_c5_g3|TRINITY_DN115389_c4_g1|TRINITY_DN115389_c3_g1|TRINITY_DN117367_c7_g1|TRINITY_DN101288_c7_g2|TRINITY_DN92567_c0_g1|TRINITY_DN90578_c5_g2|TRINITY_DN111889_c1_g1|TRINITY_DN93887_c3_g2|TRINITY_DN95423_c4_g1|TRINITY_DN114273_c12_g2	http://www.genome.jp/kegg-bin/show_pathway?hsa04971/hsa:3708%09red/hsa:760%09red
Apoptosis	KEGG PATHWAY	Cellular Processes	hsa04210	15	136	4.77588e-09	3.73883e-08	TRINITY_DN93336_c1_g1|TRINITY_DN110389_c1_g1|TRINITY_DN91596_c5_g3|TRINITY_DN111889_c1_g1|TRINITY_DN115389_c4_g1|TRINITY_DN115389_c3_g1|TRINITY_DN101288_c7_g2|TRINITY_DN115893_c1_g1|TRINITY_DN92567_c0_g1|TRINITY_DN121796_c3_g3|TRINITY_DN90578_c5_g2|TRINITY_DN113607_c3_g1|TRINITY_DN93887_c3_g2|TRINITY_DN95423_c4_g1|TRINITY_DN114273_c12_g2	http://www.genome.jp/kegg-bin/show_pathway?hsa04210/hsa:3708%09red/hsa:329%09red/hsa:824%09red/hsa:5295%09red/hsa:10376%09red
ABC transporters	KEGG PATHWAY	Environmental Information Processing	hsa02010	10	45	4.98181e-09	3.79171e-08	TRINITY_DN122510_c4_g1|TRINITY_DN118225_c6_g1|TRINITY_DN121858_c3_g1|TRINITY_DN97141_c1_g1|TRINITY_DN97654_c8_g1|TRINITY_DN122510_c3_g1|TRINITY_DN104723_c0_g1|TRINITY_DN91093_c3_g1|TRINITY_DN122012_c1_g1|TRINITY_DN119397_c8_g1	http://www.genome.jp/kegg-bin/show_pathway?hsa02010/hsa:10060%09red/hsa:23461%09red/hsa:8647%09red/hsa:5243%09red/hsa:26154%09red/hsa:340273%09red/hsa:23457%09red
Cellular senescence	KEGG PATHWAY	Cellular Processes	hsa04218	16	160	5.34314e-09	3.95681e-08	TRINITY_DN93336_c1_g1|TRINITY_DN110389_c1_g1|TRINITY_DN91596_c5_g3|TRINITY_DN115389_c4_g1|TRINITY_DN115389_c3_g1|TRINITY_DN101288_c7_g2|TRINITY_DN99868_c1_g2|TRINITY_DN97467_c1_g1|TRINITY_DN92567_c0_g1|TRINITY_DN90578_c5_g2|TRINITY_DN111889_c1_g1|TRINITY_DN93887_c3_g2|TRINITY_DN102569_c10_g1|TRINITY_DN115893_c1_g1|TRINITY_DN95423_c4_g1|TRINITY_DN114273_c12_g2	http://www.genome.jp/kegg-bin/show_pathway?hsa04218/hsa:3708%09red/hsa:824%09red/hsa:776%09red/hsa:5295%09red/hsa:3576%09red/hsa:10758%09red
Circadian entrainment	KEGG PATHWAY	Organismal Systems	hsa04713	13	97	6.13801e-09	4.35891e-08	TRINITY_DN86092_c0_g1|TRINITY_DN110389_c1_g1|TRINITY_DN91596_c5_g3|TRINITY_DN115389_c4_g1|TRINITY_DN115389_c3_g1|TRINITY_DN101288_c7_g2|TRINITY_DN99868_c1_g2|TRINITY_DN92567_c0_g1|TRINITY_DN90578_c5_g2|TRINITY_DN111889_c1_g1|TRINITY_DN93887_c3_g2|TRINITY_DN95423_c4_g1|TRINITY_DN114273_c12_g2	http://www.genome.jp/kegg-bin/show_pathway?hsa04713/hsa:3708%09red/hsa:2792%09red/hsa:776%09red
Kaposi sarcoma-associated herpesvirus infection	KEGG PATHWAY	Human Diseases	hsa05167	17	186	6.20428e-09	4.35891e-08	TRINITY_DN86092_c0_g1|TRINITY_DN112843_c3_g4|TRINITY_DN110389_c1_g1|TRINITY_DN91596_c5_g3|TRINITY_DN111889_c1_g1|TRINITY_DN115389_c4_g1|TRINITY_DN115389_c3_g1|TRINITY_DN117627_c3_g1|TRINITY_DN101288_c7_g2|TRINITY_DN115893_c1_g1|TRINITY_DN92567_c0_g1|TRINITY_DN90578_c5_g2|TRINITY_DN118887_c1_g3|TRINITY_DN93887_c3_g2|TRINITY_DN97467_c1_g1|TRINITY_DN95423_c4_g1|TRINITY_DN114273_c12_g2	http://www.genome.jp/kegg-bin/show_pathway?hsa05167/hsa:3708%09red/hsa:10379%09red/hsa:2792%09red/hsa:3576%09red/hsa:5295%09red/hsa:718%09red/hsa:7422%09red
Drug metabolism - other enzymes	KEGG PATHWAY	Metabolism	hsa00983	12	79	6.67073e-09	4.458e-08	TRINITY_DN122806_c7_g1|TRINITY_DN122226_c4_g3|TRINITY_DN115138_c2_g1|TRINITY_DN114130_c1_g2|TRINITY_DN110928_c1_g3|TRINITY_DN100704_c6_g3|TRINITY_DN119300_c1_g1|TRINITY_DN119617_c3_g1|TRINITY_DN116330_c4_g1|TRINITY_DN98806_c1_g1|TRINITY_DN111913_c1_g1|TRINITY_DN100704_c6_g1	http://www.genome.jp/kegg-bin/show_pathway?hsa00983/hsa:2940%09red/hsa:8824%09red/hsa:54658%09red/hsa:1066%09red/hsa:1576%09red/hsa:1571%09red/hsa:1548%09red/hsa:1890%09red/hsa:4353%09red
Complement and coagulation cascades	KEGG PATHWAY	Organismal Systems	hsa04610	12	79	6.67073e-09	4.458e-08	TRINITY_DN112843_c3_g4|TRINITY_DN122645_c6_g1|TRINITY_DN94832_c3_g1|TRINITY_DN103203_c2_g2|TRINITY_DN102981_c0_g1|TRINITY_DN102981_c0_g2|TRINITY_DN106088_c5_g1|TRINITY_DN120751_c3_g1|TRINITY_DN117442_c2_g1|TRINITY_DN112099_c0_g1|TRINITY_DN88613_c0_g1|TRINITY_DN103219_c0_g3	http://www.genome.jp/kegg-bin/show_pathway?hsa04610/hsa:5265%09red/hsa:5624%09red/hsa:5104%09red/hsa:718%09red/hsa:2153%09red/hsa:2165%09red/hsa:2%09red/hsa:712%09red/hsa:715%09red/hsa:2158%09red
Aldosterone synthesis and secretion	KEGG PATHWAY	Organismal Systems	hsa04925	13	98	6.86327e-09	4.47747e-08	TRINITY_DN122479_c1_g1|TRINITY_DN110389_c1_g1|TRINITY_DN91596_c5_g3|TRINITY_DN115389_c4_g1|TRINITY_DN115389_c3_g1|TRINITY_DN101288_c7_g2|TRINITY_DN99868_c1_g2|TRINITY_DN92567_c0_g1|TRINITY_DN90578_c5_g2|TRINITY_DN111889_c1_g1|TRINITY_DN93887_c3_g2|TRINITY_DN95423_c4_g1|TRINITY_DN114273_c12_g2	http://www.genome.jp/kegg-bin/show_pathway?hsa04925/hsa:3708%09red/hsa:183%09red/hsa:776%09red
Phosphatidylinositol signaling system	KEGG PATHWAY	Environmental Information Processing	hsa04070	13	99	7.66515e-09	4.88431e-08	TRINITY_DN104782_c0_g1|TRINITY_DN110389_c1_g1|TRINITY_DN91596_c5_g3|TRINITY_DN115389_c4_g1|TRINITY_DN115389_c3_g1|TRINITY_DN101288_c7_g2|TRINITY_DN115893_c1_g1|TRINITY_DN92567_c0_g1|TRINITY_DN90578_c5_g2|TRINITY_DN111889_c1_g1|TRINITY_DN93887_c3_g2|TRINITY_DN95423_c4_g1|TRINITY_DN114273_c12_g2	http://www.genome.jp/kegg-bin/show_pathway?hsa04070/hsa:3708%09red/hsa:5333%09red/hsa:5295%09red
cGMP-PKG signaling pathway	KEGG PATHWAY	Environmental Information Processing	hsa04022	16	167	9.36166e-09	5.82976e-08	TRINITY_DN110389_c1_g1|TRINITY_DN91596_c5_g3|TRINITY_DN111889_c1_g1|TRINITY_DN115389_c4_g1|TRINITY_DN115389_c3_g1|TRINITY_DN101288_c7_g2|TRINITY_DN99868_c1_g2|TRINITY_DN95423_c4_g1|TRINITY_DN92288_c5_g2|TRINITY_DN92567_c0_g1|TRINITY_DN90578_c5_g2|TRINITY_DN114273_c12_g2|TRINITY_DN93887_c3_g2|TRINITY_DN104706_c1_g1|TRINITY_DN91801_c3_g3|TRINITY_DN85268_c0_g1	http://www.genome.jp/kegg-bin/show_pathway?hsa04022/hsa:3708%09red/hsa:776%09red/hsa:10398%09red/hsa:134%09red/hsa:488%09red/hsa:3764%09red
C-type lectin receptor signaling pathway	KEGG PATHWAY	Organismal Systems	hsa04625	13	104	1.30946e-08	7.97317e-08	TRINITY_DN110389_c1_g1|TRINITY_DN91596_c5_g3|TRINITY_DN115389_c4_g1|TRINITY_DN115389_c3_g1|TRINITY_DN117627_c3_g1|TRINITY_DN101288_c7_g2|TRINITY_DN115893_c1_g1|TRINITY_DN92567_c0_g1|TRINITY_DN90578_c5_g2|TRINITY_DN111889_c1_g1|TRINITY_DN93887_c3_g2|TRINITY_DN95423_c4_g1|TRINITY_DN114273_c12_g2	http://www.genome.jp/kegg-bin/show_pathway?hsa04625/hsa:3708%09red/hsa:10379%09red/hsa:5295%09red
Long-term potentiation	KEGG PATHWAY	Organismal Systems	hsa04720	11	67	1.38724e-08	8.26313e-08	TRINITY_DN110389_c1_g1|TRINITY_DN91596_c5_g3|TRINITY_DN115389_c4_g1|TRINITY_DN115389_c3_g1|TRINITY_DN101288_c7_g2|TRINITY_DN92567_c0_g1|TRINITY_DN90578_c5_g2|TRINITY_DN111889_c1_g1|TRINITY_DN93887_c3_g2|TRINITY_DN95423_c4_g1|TRINITY_DN114273_c12_g2	http://www.genome.jp/kegg-bin/show_pathway?hsa04720/hsa:3708%09red
NOD-like receptor signaling pathway	KEGG PATHWAY	Organismal Systems	hsa04621	16	178	2.14798e-08	1.25223e-07	TRINITY_DN110389_c1_g1|TRINITY_DN91596_c5_g3|TRINITY_DN110321_c1_g1|TRINITY_DN115389_c4_g1|TRINITY_DN115389_c3_g1|TRINITY_DN117627_c3_g1|TRINITY_DN121796_c3_g3|TRINITY_DN101288_c7_g2|TRINITY_DN92567_c0_g1|TRINITY_DN122052_c7_g1|TRINITY_DN90578_c5_g2|TRINITY_DN111889_c1_g1|TRINITY_DN93887_c3_g2|TRINITY_DN97467_c1_g1|TRINITY_DN95423_c4_g1|TRINITY_DN114273_c12_g2	http://www.genome.jp/kegg-bin/show_pathway?hsa04621/hsa:3708%09red/hsa:7128%09red/hsa:329%09red/hsa:3576%09red/hsa:10379%09red/hsa:4210%09red
Dopaminergic synapse	KEGG PATHWAY	Organismal Systems	hsa04728	14	131	2.2402e-08	1.27878e-07	TRINITY_DN86092_c0_g1|TRINITY_DN110389_c1_g1|TRINITY_DN91596_c5_g3|TRINITY_DN115389_c4_g1|TRINITY_DN115389_c3_g1|TRINITY_DN101288_c7_g2|TRINITY_DN99868_c1_g2|TRINITY_DN92567_c0_g1|TRINITY_DN90578_c5_g2|TRINITY_DN111889_c1_g1|TRINITY_DN93887_c3_g2|TRINITY_DN102247_c3_g1|TRINITY_DN95423_c4_g1|TRINITY_DN114273_c12_g2	http://www.genome.jp/kegg-bin/show_pathway?hsa04728/hsa:3708%09red/hsa:2792%09red/hsa:1312%09red/hsa:776%09red
Salivary secretion	KEGG PATHWAY	Organismal Systems	hsa04970	12	90	2.48066e-08	1.38714e-07	TRINITY_DN110389_c1_g1|TRINITY_DN91596_c5_g3|TRINITY_DN115389_c4_g1|TRINITY_DN115389_c3_g1|TRINITY_DN101288_c7_g2|TRINITY_DN91581_c6_g3|TRINITY_DN92567_c0_g1|TRINITY_DN90578_c5_g2|TRINITY_DN111889_c1_g1|TRINITY_DN93887_c3_g2|TRINITY_DN95423_c4_g1|TRINITY_DN114273_c12_g2	http://www.genome.jp/kegg-bin/show_pathway?hsa04970/hsa:3708%09red/hsa:1755%09red
GnRH signaling pathway	KEGG PATHWAY	Organismal Systems	hsa04912	12	93	3.44839e-08	1.88972e-07	TRINITY_DN110389_c1_g1|TRINITY_DN91596_c5_g3|TRINITY_DN115389_c4_g1|TRINITY_DN115389_c3_g1|TRINITY_DN101288_c7_g2|TRINITY_DN99868_c1_g2|TRINITY_DN92567_c0_g1|TRINITY_DN90578_c5_g2|TRINITY_DN111889_c1_g1|TRINITY_DN93887_c3_g2|TRINITY_DN95423_c4_g1|TRINITY_DN114273_c12_g2	http://www.genome.jp/kegg-bin/show_pathway?hsa04912/hsa:3708%09red/hsa:776%09red
Autophagy - animal	KEGG PATHWAY	Cellular Processes	hsa04140	13	128	1.22792e-07	6.59708e-07	TRINITY_DN110389_c1_g1|TRINITY_DN91596_c5_g3|TRINITY_DN91764_c1_g2|TRINITY_DN115389_c4_g1|TRINITY_DN115389_c3_g1|TRINITY_DN101288_c7_g2|TRINITY_DN115893_c1_g1|TRINITY_DN92567_c0_g1|TRINITY_DN90578_c5_g2|TRINITY_DN111889_c1_g1|TRINITY_DN93887_c3_g2|TRINITY_DN95423_c4_g1|TRINITY_DN114273_c12_g2	http://www.genome.jp/kegg-bin/show_pathway?hsa04140/hsa:3708%09red/hsa:5588%09red/hsa:5295%09red
Parathyroid hormone synthesis, secretion and action	KEGG PATHWAY	Organismal Systems	hsa04928	12	106	1.27624e-07	6.72482e-07	TRINITY_DN116449_c1_g1|TRINITY_DN110389_c1_g1|TRINITY_DN91596_c5_g3|TRINITY_DN115389_c4_g1|TRINITY_DN115389_c3_g1|TRINITY_DN101288_c7_g2|TRINITY_DN92567_c0_g1|TRINITY_DN90578_c5_g2|TRINITY_DN111889_c1_g1|TRINITY_DN93887_c3_g2|TRINITY_DN95423_c4_g1|TRINITY_DN114273_c12_g2	http://www.genome.jp/kegg-bin/show_pathway?hsa04928/hsa:3708%09red/hsa:1591%09red
Cushing syndrome	KEGG PATHWAY	Human Diseases	hsa04934	14	155	1.54211e-07	7.97244e-07	TRINITY_DN122479_c1_g1|TRINITY_DN99756_c8_g1|TRINITY_DN91596_c5_g3|TRINITY_DN115389_c4_g1|TRINITY_DN115389_c3_g1|TRINITY_DN101288_c7_g2|TRINITY_DN99868_c1_g2|TRINITY_DN92567_c0_g1|TRINITY_DN90578_c5_g2|TRINITY_DN111889_c1_g1|TRINITY_DN110389_c1_g1|TRINITY_DN93887_c3_g2|TRINITY_DN95423_c4_g1|TRINITY_DN114273_c12_g2	http://www.genome.jp/kegg-bin/show_pathway?hsa04934/hsa:3708%09red/hsa:7855%09red/hsa:183%09red/hsa:776%09red
Protein digestion and absorption	KEGG PATHWAY	Organismal Systems	hsa04974	11	90	2.11425e-07	1.07279e-06	TRINITY_DN89975_c3_g1|TRINITY_DN115624_c2_g1|TRINITY_DN114157_c1_g1|TRINITY_DN118274_c7_g1|TRINITY_DN109721_c6_g1|TRINITY_DN113835_c4_g1|TRINITY_DN121196_c0_g1|TRINITY_DN115832_c1_g3|TRINITY_DN115832_c1_g2|TRINITY_DN112489_c5_g1|TRINITY_DN98553_c3_g1	http://www.genome.jp/kegg-bin/show_pathway?hsa04974/hsa:1287%09red/hsa:1282%09red/hsa:1293%09red/hsa:1280%09red/hsa:85301%09red/hsa:63036%09red/hsa:1303%09red/hsa:1301%09red/hsa:1288%09red/hsa:6550%09red
Apelin signaling pathway	KEGG PATHWAY	Environmental Information Processing	hsa04371	13	137	2.53261e-07	1.2617e-06	TRINITY_DN86092_c0_g1|TRINITY_DN88930_c3_g2|TRINITY_DN110389_c1_g1|TRINITY_DN91596_c5_g3|TRINITY_DN115389_c4_g1|TRINITY_DN115389_c3_g1|TRINITY_DN101288_c7_g2|TRINITY_DN92567_c0_g1|TRINITY_DN90578_c5_g2|TRINITY_DN111889_c1_g1|TRINITY_DN93887_c3_g2|TRINITY_DN95423_c4_g1|TRINITY_DN114273_c12_g2	http://www.genome.jp/kegg-bin/show_pathway?hsa04371/hsa:3708%09red/hsa:999%09red/hsa:2792%09red
Bile secretion	KEGG PATHWAY	Organismal Systems	hsa04976	10	72	2.58808e-07	1.26631e-06	TRINITY_DN118225_c6_g1|TRINITY_DN111837_c5_g3|TRINITY_DN121858_c3_g1|TRINITY_DN115138_c2_g1|TRINITY_DN97286_c4_g1|TRINITY_DN117367_c7_g1|TRINITY_DN109721_c6_g1|TRINITY_DN103375_c5_g1|TRINITY_DN101839_c0_g1|TRINITY_DN84100_c0_g1	http://www.genome.jp/kegg-bin/show_pathway?hsa04976/hsa:760%09red/hsa:570%09red/hsa:8647%09red/hsa:5243%09red/hsa:6579%09red/hsa:1576%09red/hsa:1581%09red/hsa:343%09red/hsa:6550%09red
Estrogen signaling pathway	KEGG PATHWAY	Organismal Systems	hsa04915	13	138	2.73581e-07	1.31511e-06	TRINITY_DN110389_c1_g1|TRINITY_DN91596_c5_g3|TRINITY_DN97999_c0_g1|TRINITY_DN115389_c4_g1|TRINITY_DN115389_c3_g1|TRINITY_DN101288_c7_g2|TRINITY_DN115893_c1_g1|TRINITY_DN92567_c0_g1|TRINITY_DN90578_c5_g2|TRINITY_DN111889_c1_g1|TRINITY_DN93887_c3_g2|TRINITY_DN95423_c4_g1|TRINITY_DN114273_c12_g2	http://www.genome.jp/kegg-bin/show_pathway?hsa04915/hsa:3708%09red/hsa:5295%09red/hsa:7184%09red
Platelet activation	KEGG PATHWAY	Organismal Systems	hsa04611	12	124	6.02606e-07	2.84679e-06	TRINITY_DN110389_c1_g1|TRINITY_DN91596_c5_g3|TRINITY_DN115389_c4_g1|TRINITY_DN115389_c3_g1|TRINITY_DN101288_c7_g2|TRINITY_DN115893_c1_g1|TRINITY_DN92567_c0_g1|TRINITY_DN90578_c5_g2|TRINITY_DN111889_c1_g1|TRINITY_DN93887_c3_g2|TRINITY_DN95423_c4_g1|TRINITY_DN114273_c12_g2	http://www.genome.jp/kegg-bin/show_pathway?hsa04611/hsa:3708%09red/hsa:5295%09red
Citrate cycle (TCA cycle)	KEGG PATHWAY	Metabolism	hsa00020	7	30	7.87889e-07	3.65901e-06	TRINITY_DN105477_c6_g1|TRINITY_DN89947_c0_g2|TRINITY_DN94020_c4_g1|TRINITY_DN119849_c1_g1|TRINITY_DN98448_c3_g1|TRINITY_DN120002_c3_g4|TRINITY_DN120002_c3_g1	http://www.genome.jp/kegg-bin/show_pathway?hsa00020/hsa:3418%09red/hsa:5106%09red/hsa:55753%09red/hsa:5105%09red/hsa:4967%09red
Oxytocin signaling pathway	KEGG PATHWAY	Organismal Systems	hsa04921	13	153	8.11954e-07	3.69566e-06	TRINITY_DN110389_c1_g1|TRINITY_DN91596_c5_g3|TRINITY_DN111889_c1_g1|TRINITY_DN115389_c4_g1|TRINITY_DN115389_c3_g1|TRINITY_DN101288_c7_g2|TRINITY_DN99868_c1_g2|TRINITY_DN92567_c0_g1|TRINITY_DN90578_c5_g2|TRINITY_DN85268_c0_g1|TRINITY_DN93887_c3_g2|TRINITY_DN95423_c4_g1|TRINITY_DN114273_c12_g2	http://www.genome.jp/kegg-bin/show_pathway?hsa04921/hsa:3708%09red/hsa:776%09red/hsa:10398%09red
Oocyte meiosis	KEGG PATHWAY	Cellular Processes	hsa04114	12	128	8.22756e-07	3.69566e-06	TRINITY_DN110389_c1_g1|TRINITY_DN91596_c5_g3|TRINITY_DN115389_c4_g1|TRINITY_DN115389_c3_g1|TRINITY_DN101288_c7_g2|TRINITY_DN92567_c0_g1|TRINITY_DN102322_c4_g1|TRINITY_DN111889_c1_g1|TRINITY_DN90578_c5_g2|TRINITY_DN93887_c3_g2|TRINITY_DN95423_c4_g1|TRINITY_DN114273_c12_g2	http://www.genome.jp/kegg-bin/show_pathway?hsa04114/hsa:3708%09red/hsa:3479%09red
Ovarian steroidogenesis	KEGG PATHWAY	Organismal Systems	hsa04913	8	49	1.39014e-06	6.14354e-06	TRINITY_DN117246_c7_g2|TRINITY_DN101331_c8_g1|TRINITY_DN102820_c5_g1|TRINITY_DN106774_c6_g2|TRINITY_DN79285_c0_g1|TRINITY_DN102322_c4_g1|TRINITY_DN96594_c4_g5|TRINITY_DN98492_c3_g2	http://www.genome.jp/kegg-bin/show_pathway?hsa04913/hsa:2492%09red/hsa:3479%09red/hsa:8644%09red/hsa:1573%09red
One carbon pool by folate	KEGG PATHWAY	Metabolism	hsa00670	6	20	1.42729e-06	6.20756e-06	TRINITY_DN101224_c7_g1|TRINITY_DN95312_c4_g1|TRINITY_DN102207_c2_g2|TRINITY_DN104430_c3_g1|TRINITY_DN90696_c5_g3|TRINITY_DN108468_c5_g2	http://www.genome.jp/kegg-bin/show_pathway?hsa00670/hsa:10797%09red/hsa:25902%09red/hsa:6470%09red/hsa:4522%09red/hsa:160428%09red
Glycolysis / Gluconeogenesis	KEGG PATHWAY	Metabolism	hsa00010	9	68	1.48356e-06	6.35149e-06	TRINITY_DN105477_c6_g1|TRINITY_DN101202_c0_g3|TRINITY_DN108829_c2_g1|TRINITY_DN117703_c2_g1|TRINITY_DN117703_c2_g2|TRINITY_DN98448_c3_g1|TRINITY_DN120002_c3_g4|TRINITY_DN121065_c6_g1|TRINITY_DN120002_c3_g1	http://www.genome.jp/kegg-bin/show_pathway?hsa00010/hsa:9562%09red/hsa:5105%09red/hsa:5106%09red/hsa:2597%09red/hsa:128%09red/hsa:131%09red
Calcium signaling pathway	KEGG PATHWAY	Environmental Information Processing	hsa04020	14	193	1.79373e-06	7.56125e-06	TRINITY_DN104782_c0_g1|TRINITY_DN110389_c1_g1|TRINITY_DN91596_c5_g3|TRINITY_DN115389_c4_g1|TRINITY_DN115389_c3_g1|TRINITY_DN101288_c7_g2|TRINITY_DN99868_c1_g2|TRINITY_DN95423_c4_g1|TRINITY_DN92567_c0_g1|TRINITY_DN90578_c5_g2|TRINITY_DN111889_c1_g1|TRINITY_DN93887_c3_g2|TRINITY_DN104706_c1_g1|TRINITY_DN114273_c12_g2	http://www.genome.jp/kegg-bin/show_pathway?hsa04020/hsa:3708%09red/hsa:5333%09red/hsa:488%09red/hsa:776%09red
PI3K-Akt signaling pathway	KEGG PATHWAY	Environmental Information Processing	hsa04151	19	354	2.0476e-06	8.46193e-06	TRINITY_DN105477_c6_g1|TRINITY_DN86092_c0_g1|TRINITY_DN103441_c7_g1|TRINITY_DN114157_c1_g1|TRINITY_DN115893_c1_g1|TRINITY_DN119100_c0_g1|TRINITY_DN97193_c9_g1|TRINITY_DN118274_c7_g1|TRINITY_DN112489_c5_g1|TRINITY_DN97999_c0_g1|TRINITY_DN113835_c4_g1|TRINITY_DN102322_c4_g1|TRINITY_DN118887_c1_g3|TRINITY_DN96003_c2_g2|TRINITY_DN89975_c3_g1|TRINITY_DN98448_c3_g1|TRINITY_DN98553_c3_g1|TRINITY_DN12000…	http://www.genome.jp/kegg-bin/show_pathway?hsa04151/hsa:1287%09red/hsa:1282%09red/hsa:5295%09red/hsa:1280%09red/hsa:2792%09red/hsa:3479%09red/hsa:5105%09red/hsa:5106%09red/hsa:1288%09red/hsa:5649%09red/hsa:1293%09red/hsa:7422%09red/hsa:5618%09red/hsa:3481%09red/hsa:7184%09red/hsa:4254%09red
Human cytomegalovirus infection	KEGG PATHWAY	Human Diseases	hsa05163	15	225	2.06916e-06	8.46193e-06	TRINITY_DN86092_c0_g1|TRINITY_DN110389_c1_g1|TRINITY_DN91596_c5_g3|TRINITY_DN111889_c1_g1|TRINITY_DN115389_c4_g1|TRINITY_DN115389_c3_g1|TRINITY_DN101288_c7_g2|TRINITY_DN115893_c1_g1|TRINITY_DN92567_c0_g1|TRINITY_DN90578_c5_g2|TRINITY_DN118887_c1_g3|TRINITY_DN93887_c3_g2|TRINITY_DN97467_c1_g1|TRINITY_DN95423_c4_g1|TRINITY_DN114273_c12_g2	http://www.genome.jp/kegg-bin/show_pathway?hsa05163/hsa:3708%09red/hsa:2792%09red/hsa:3576%09red/hsa:5295%09red/hsa:7422%09red
Tyrosine metabolism	KEGG PATHWAY	Metabolism	hsa00350	7	36	2.29128e-06	9.23253e-06	TRINITY_DN90473_c1_g1|TRINITY_DN113821_c4_g1|TRINITY_DN117703_c2_g1|TRINITY_DN117501_c1_g1|TRINITY_DN117703_c2_g2|TRINITY_DN102247_c3_g1|TRINITY_DN90282_c3_g1	http://www.genome.jp/kegg-bin/show_pathway?hsa00350/hsa:2805%09red/hsa:1312%09red/hsa:7299%09red/hsa:6898%09red/hsa:128%09red/hsa:131%09red
Fat digestion and absorption	KEGG PATHWAY	Organismal Systems	hsa04975	7	41	4.92465e-06	1.95404e-05	TRINITY_DN105622_c2_g1|TRINITY_DN91164_c5_g2|TRINITY_DN91164_c5_g1|TRINITY_DN97840_c5_g3|TRINITY_DN92190_c4_g1|TRINITY_DN116457_c7_g1|TRINITY_DN107204_c6_g1	http://www.genome.jp/kegg-bin/show_pathway?hsa04975/hsa:1056%09red/hsa:50487%09red/hsa:5406%09red/hsa:335%09red/hsa:81579%09red
Human immunodeficiency virus 1 infection	KEGG PATHWAY	Human Diseases	hsa05170	14	212	4.99208e-06	1.95404e-05	TRINITY_DN86092_c0_g1|TRINITY_DN110389_c1_g1|TRINITY_DN91596_c5_g3|TRINITY_DN112106_c2_g5|TRINITY_DN115389_c4_g1|TRINITY_DN115389_c3_g1|TRINITY_DN101288_c7_g2|TRINITY_DN115893_c1_g1|TRINITY_DN92567_c0_g1|TRINITY_DN90578_c5_g2|TRINITY_DN111889_c1_g1|TRINITY_DN93887_c3_g2|TRINITY_DN95423_c4_g1|TRINITY_DN114273_c12_g2	http://www.genome.jp/kegg-bin/show_pathway?hsa05170/hsa:3708%09red/hsa:10053%09red/hsa:2792%09red/hsa:5295%09red
[truncated: 34 more rows]

## Sheet: Table S6
Table S6. Results of KEGG enrichment analyses based on tail DEGs between control and T3-treated tadpoles.
[truncated: 99 more rows]
